# Supplementary material for: Pharmacometabolomics in TB meningitis—Understanding the pharmacokinetic, metabolic, and immune factors associated with anti-TB drug concentrations in cerebrospinal fluid
Source: PLoS One. 2025 Mar 3;20(3):e0315999. doi: 10.1371/journal.pone.0315999 (PMC11875335; doi:10.1371/journal.pone.0315999)
Supplement: S1 File — The attached datasets include the CSF and serum drug concentrations, clinical and demographic information, and CSF metabolite and cytokine concentrations for each study participant. (XLSX) [file pone.0315999.s004.xlsx]

## Sheet: Study Metadata
sample_ID_mass_spec1	sample_ID_mass_spec2	Sample.ID_2	Sample.ID	Study_ID	TB	Time	Age	Sex	confirmed	hiv	csf_wbc	csf_lymph	csf_neutro	csf_total_prot	csf_gluc	bl_creat	weight	gender.factor	age	bmi	hiv.factor	diab.factor	base_hepc.factor	base_hepb.factor	tb_prior.factor	prior_drug_resistance.factor	glas_total	tbm_grade_init	mdr_type.factor	tbm_conf	cid_score	cid_category.factor	imag_avail	abn_imaging	admission_nctld	ns.factor	fever.factor	weight_loss.factor	cough.factor	ha.factor	seize.factor	palsy.factor	neck_stiff.factor	mrs	mrs6	mrs12	gos	gos6	gos12
F083_210305_M466_020	F083_210305_M466_019	66_08.11.2019_Day 56_2	66_08.11.2019_Day56	T66	1	5	59	1	1	0	57	7	85	66	0	69	NA	Male	62	25.2595	Negative	No	Negative	Negative	No	NA	15	1	Suspectible	Confirmed by extraneural sample only*	8	Possible	1	0	2019-09-10	Yes	Yes	Yes	No	Yes	No	No	Yes	3	0	0	4	5	5
F083_210305_M466_026	F083_210305_M466_025	1.50029_10.21.19_2	1.50029_10.21.19	US_1.50029	0	1	65	0		0
F083_210305_M466_032	F083_210305_M466_031	50_25.04.2019_Baseline_2	50_25.04.2019_Baseline	T50	1	1	37	0	1	1	330	97	1	198	45	50	65	Female	40	23.8751	Positive	No	Negative	Negative	No	NA	15	2	Suspectible	Confirmed by lumbar puncture	11	Confirmed in CSF	1	1	2019-04-22	Yes	Yes	Yes	No	Yes	No	Yes	Yes	1	5	NA	5	3	NA
F083_210305_M466_038	F083_210305_M466_037	64_06.09.2019_Day 7_2	64_06.09.2019_Day7	T64	1	2	31	0	1	0	67	94	4	33	0	48	NA	Female	34	22.0386	Negative	No	Negative	Negative	No	NA	15	1	Suspectible	Confirmed by lumbar puncture	11	Confirmed in CSF	1	1	2019-08-30	Yes	Yes	Yes	No	Yes	No	No	Yes	3	0	0	3	5	5
F083_210305_M466_044	F083_210305_M466_043	67_25.09.2019_Day 7_2	67_25.09.2019_Day7	T67	1	2	36	0	0	0	60	90	NA	33	0	0	NA	Female	19	24.3375	Negative	No	Negative	Negative	No	NA	15	2	Suspectible	Not confirmed	6	Possible	1	0	2019-09-13	Yes	Yes	Yes	No	Yes	No	Yes	Yes	3	0	0	3	5	5
F083_210305_M466_050	F083_210305_M466_049	69_31.10.2019_Day 28_2	69_31.10.2019_Day28	T69	1	4	25	0	0	0	33	98	2	33	0	0	NA	Female	28	23.5294	Negative	No	Negative	Negative	No	NA	15	2	Suspectible	Not confirmed	10	Possible	1	0	2019-10-01	Yes	Yes	No	No	Yes	No	Yes	Yes	2	0	0	4	5	5
F083_210305_M466_056	F083_210305_M466_055	63_17.10.2019_Day 56_2	63_17.10.2019_Day56	T63	1	5	35	0	1	0
F083_210305_M466_062	F083_210305_M466_061	1.83689_9.11.19_2	1.83689_9.11.19	US_1.83689	0	1	58	1		0
F083_210305_M466_068	F083_210305_M466_067	1.85117_11.8.19_2	1.85117_11.8.19	US_1.85117	0	1	50	0		0
F083_210305_M466_074	F083_210305_M466_073	65_30.09.2019_Day 28_2	65_30.09.2019_Day28	T65	1	4	23	0	0	0	43	88	2	33	0	40	NA	Female	26	24.6094	Negative	No	Negative	Negative	No	NA	11	2	Suspectible	Not confirmed	11	Possible	1	1	2019-08-30	Yes	Yes	No	No	Yes	No	Yes	Yes	3	0	0	3	5	5
F083_210305_M466_080	F083_210305_M466_079	1.78549_9.24.19_2	1.78549_9.24.19	US_1.78549	0	1	65	1		0
F083_210305_M466_086	F083_210305_M466_085	64_27.09.2019_Day 28_2	64_27.09.2019_Day28	T64	1	4	31	0	1	0	33	100	0	33	0	66	NA	Female	34	22.0386	Negative	No	Negative	Negative	No	NA	15	1	Suspectible	Confirmed by lumbar puncture	11	Confirmed in CSF	1	1	2019-08-30	Yes	Yes	Yes	No	Yes	No	No	Yes	3	0	0	3	5	5
F083_210305_M466_092	F083_210305_M466_091	1_13.03.2019_Day 28_2	1_13.03.2019_Day28	T1	1	4	36	1	1	0	20	0	0	99	0	61	NA	Male	40	25.3444	Negative	No	Positive	Negative	Yes	Pre-XDR	15	2	Suspectible	Not confirmed	12	Probable	1	1	2019-01-30	Yes	Yes	Yes	No	Yes	No	No	Yes	3	3	4	3	3	3
F083_210305_M466_098	F083_210305_M466_097	33_10.04.2019_Day 56_2	33_10.04.2019_Day56	T33	1	5	44	1	0	0	133	76	20	132	0	0	NA	Male	48	22.2222	Negative	No	Negative	Negative	No	NA	15	2	Suspectible	Not confirmed	8	Possible	1	1	2019-02-12	Yes	Yes	Yes	No	Yes	No	Yes	Yes	4	0	0	4	5	5
F083_210305_M466_104	F083_210305_M466_103	65_09.09.2019_Day 7_2	65_09.09.2019_Day7	T65	1	2	23	0	0	0	93	100	0	66	0	NA	NA	Female	26	24.6094	Negative	No	Negative	Negative	No	NA	11	2	Suspectible	Not confirmed	11	Possible	1	1	2019-08-30	Yes	Yes	No	No	Yes	No	Yes	Yes	3	0	0	3	5	5
F083_210305_M466_110	F083_210305_M466_109	1.60063_9.20.19_2	1.60063_9.20.19	US_1.60063	0	1	57	0		0
F083_210305_M466_116	F083_210305_M466_115	1.5143_11.4.2019_2	1.5143_11.4.2019	US_1.5143	0	1	53	1		0
F083_210305_M466_122	F083_210305_M466_121	32_23.01.2019_Baseline_2	32_23.01.2019_Baseline	T32	1	1	52	1	0	0	197	88	10	132	57	72	65	Male	56	20.0617	Negative	No	Negative	Negative	Yes	NA	15	1	Suspectible	Not confirmed	10	Possible	1	0	2019-01-22	Yes	Yes	Yes	No	Yes	No	Yes	Yes	1	0	0	5	5	5
F083_210305_M466_128	F083_210305_M466_127	1.47996_11.11.19_2	1.47996_11.11.19	US_1.47996	0	1	57	0		0
F083_210305_M466_134	F083_210305_M466_133	51_08.05.2019_Day 14_2	51_08.05.2019_Day14	T51	1	3	32	0	1	0	80	82	10	33	0	0	NA	Female	36	16.9796	Negative	No	Negative	Negative	Yes	NA	15	2	MDR confirmed by Xpert or culture**	Confirmed by lumbar puncture	7	Confirmed in CSF	1	0	2019-04-17	Yes	Yes	Yes	No	Yes	No	Yes	Yes	2	0	0	3	5	5
F083_210305_M466_152	F083_210305_M466_151	1_26.02.2019_Day 14_2	1_26.02.2019_Day14	T1	1	3	36	1	1	0	43	97	2	33	0	62	NA	Male	40	25.3444	Negative	No	Positive	Negative	Yes	Pre-XDR	15	2	Suspectible	Not confirmed	12	Probable	1	1	2019-01-30	Yes	Yes	Yes	No	Yes	No	No	Yes	3	3	4	3	3	3
F083_210305_M466_158	F083_210305_M466_157	1.58377_9.4.19_2	1.58377_9.4.19	US_1.58377	0	1	72	1		0
F083_210305_M466_164	F083_210305_M466_163	66_20.09.2019_Day 7_2	66_20.09.2019_Day7	T66	1	2	59	1	1	0	200	88	2	99	0	NA	NA	Male	62	25.2595	Negative	No	Negative	Negative	No	NA	15	1	Suspectible	Confirmed by extraneural sample only*	8	Possible	1	0	2019-09-10	Yes	Yes	Yes	No	Yes	No	No	Yes	3	0	0	4	5	5
F083_210305_M466_170	F083_210305_M466_169	63_22.08.2019_Baseline_2	63_22.08.2019_Baseline	T63	1	1	35	0	1	0	120	82	8	99	16	82	70	Female	38	22.8571	Negative	No	Negative	Negative	No	NA	15	2	MDR confirmed by Xpert or culture**	Confirmed by lumbar puncture	11	Confirmed in CSF	1	1	2019-08-21	Yes	Yes	Yes	No	Yes	No	Yes	Yes	3	0	0	3	5	5
F083_210305_M466_176	F083_210305_M466_175	50_22.05.2019_Day 28_2	50_22.05.2019_Day28	T50	1	4	37	0	1	1	90	92	8	66	0	58	NA	Female	40	23.8751	Positive	No	Negative	Negative	No	NA	15	2	Suspectible	Confirmed by lumbar puncture	11	Confirmed in CSF	1	1	2019-04-22	Yes	Yes	Yes	No	Yes	No	Yes	Yes	1	5	NA	5	3	NA
F083_210305_M466_182	F083_210305_M466_181	68_31.10.2019_Day 28_2	68_31.10.2019_Day28	T68	1	4	48	0	0	0	67	97	1	66	0	35	NA	Female	51	24.6181	Negative	No	Negative	Negative	Yes	NA	15	1	Suspectible	Not confirmed	10	Possible	1	0	2019-09-28	Yes	Yes	Yes	No	Yes	No	No	Yes	3	0	0	3	5	5
F083_210305_M466_188	F083_210305_M466_187	31_27.02.2019_Day 28_2	31_27.02.2019_Day28	T31	1	4	44	1	0	0	7	0	0	33	0	89	NA	Male	47	21.1327	Negative	No	Positive	Negative	Yes	NA	15	1	Suspectible	Not confirmed	11	Possible	1	1	2019-01-24	Yes	Yes	Yes	Yes	Yes	No	Yes	Yes	1	0	NA	5	5	NA
F083_210305_M466_194	F083_210305_M466_193	32_21.02.2019_Day 28_2	32_21.02.2019_Day28	T32	1	4	52	1	0	0	33	93	5	33	0	0	NA	Male	56	20.0617	Negative	No	Negative	Negative	Yes	NA	15	1	Suspectible	Not confirmed	10	Possible	1	0	2019-01-22	Yes	Yes	Yes	No	Yes	No	Yes	Yes	1	0	0	5	5	5
F083_210305_M466_200	F083_210305_M466_199	65_28.10.2019_Day 56_2	65_28.10.2019_Day56	T65	1	5	23	0	0	0	17	0	0	33	0	46	NA	Female	26	24.6094	Negative	No	Negative	Negative	No	NA	11	2	Suspectible	Not confirmed	11	Possible	1	1	2019-08-30	Yes	Yes	No	No	Yes	No	Yes	Yes	3	0	0	3	5	5
F083_210305_M466_206	F083_210305_M466_205	50_08.05.2019_Day 14_2	50_08.05.2019_Day14	T50	1	3	37	0	1	1	57	95	2	66	0	NA	NA	Female	40	23.8751	Positive	No	Negative	Negative	No	NA	15	2	Suspectible	Confirmed by lumbar puncture	11	Confirmed in CSF	1	1	2019-04-22	Yes	Yes	Yes	No	Yes	No	Yes	Yes	1	5	NA	5	3	NA
F083_210305_M466_212	F083_210305_M466_211	66_11.10.2019_Day 28_2	66_11.10.2019_Day28	T66	1	4	59	1	1	0	76	90	5	99	0	59	NA	Male	62	25.2595	Negative	No	Negative	Negative	No	NA	15	1	Suspectible	Confirmed by extraneural sample only*	8	Possible	1	0	2019-09-10	Yes	Yes	Yes	No	Yes	No	No	Yes	3	0	0	4	5	5
F083_210305_M466_218	F083_210305_M466_217	1.5016_9.25.19_2	1.5016_9.25.19	US_1.5016	0	1	64	1		0
F083_210305_M466_224	F083_210305_M466_223	1.63795_8.30.19_2	1.63795_8.30.19	US_1.63795	0	1	67	1		0
F083_210305_M466_230	F083_210305_M466_229	48_08.04.2019_Day 14_2	48_08.04.2019_Day14	T48	1	3	63	1	0	0	8	0	0	33	0	NA	NA	Male	66	26.2966	Negative	No	Negative	Negative	No	NA	15	1	Suspectible	Not confirmed	10	Possible	1	1	2019-03-22	Yes	Yes	Yes	No	Yes	No	No	Yes	3	0	0	3	5	5
F083_210305_M466_236	F083_210305_M466_235	50-1_16.10.2019_Day 14_2	50-1_16.10.2019_Day14	T50	1	8	37	0	1	1
F083_210305_M466_242	F083_210305_M466_241	1_19.02.2019_Day 7_2	1_19.02.2019_Day7	T1	1	2	36	1	1	0
F083_210305_M466_248	F083_210305_M466_247	70_08.11.2019_Day 28_2	70_08.11.2019_Day28	T70	1	4	25	1	1	0	333	50	20	33	0	43	NA	Male	28	26.8923	Negative	No	Negative	Negative	No	NA	9	2	Suspectible	Confirmed by lumbar puncture	12	Confirmed in CSF	1	0	2019-10-09	Yes	Yes	Yes	No	Yes	No	Yes	Yes	3	0	0	3	5	5
F083_210305_M466_254	F083_210305_M466_253	69_27.11.2019_Day 56_2	69_27.11.2019_Day56	T69	1	5	25	0	0	0	13	0	0	33	0	62	NA	Female	28	23.5294	Negative	No	Negative	Negative	No	NA	15	2	Suspectible	Not confirmed	10	Possible	1	0	2019-10-01	Yes	Yes	No	No	Yes	No	Yes	Yes	2	0	0	4	5	5
F083_210305_M466_260	F083_210305_M466_259	31_28.01.2019_Baseline_2	31_28.01.2019_Baseline	T31	1	1	44	1	0	0	107	95	3	66	33	81	70	Male	47	21.1327	Negative	No	Positive	Negative	Yes	NA	15	1	Suspectible	Not confirmed	11	Possible	1	1	2019-01-24	Yes	Yes	Yes	Yes	Yes	No	Yes	Yes	1	0	NA	5	5	NA
F083_210305_M466_266	F083_210305_M466_265	68_09.10.2019_Day 7_2	68_09.10.2019_Day7	T68	1	2	48	0	0	0	333	80	4	66	0	51	NA	Female	51	24.6181	Negative	No	Negative	Negative	Yes	NA	15	1	Suspectible	Not confirmed	10	Possible	1	0	2019-09-28	Yes	Yes	Yes	No	Yes	No	No	Yes	3	0	0	3	5	5
F083_210306_M466_014	F083_210306_M466_013	1.55467_9.13.19_2	1.55467_9.13.19	US_1.55467	0	1	58	0		0
F083_210306_M466_020	F083_210306_M466_019	32_29.01.2019_Day 7_2	32_29.01.2019_Day7	T32	1	2	52	1	0	0	200	89	7	66	0	83	NA	Male	56	20.0617	Negative	No	Negative	Negative	Yes	NA	15	1	Suspectible	Not confirmed	10	Possible	1	0	2019-01-22	Yes	Yes	Yes	No	Yes	No	Yes	Yes	1	0	0	5	5	5
F083_210306_M466_026	F083_210306_M466_025	51_25.04.2019_Baseline_2	51_25.04.2019_Baseline	T51	1	1	32	0	1	0	217	96	30	132	21	72	52	Female	36	16.9796	Negative	No	Negative	Negative	Yes	NA	15	2	MDR confirmed by Xpert or culture**	Confirmed by lumbar puncture	7	Confirmed in CSF	1	0	2019-04-17	Yes	Yes	Yes	No	Yes	No	Yes	Yes	2	0	0	3	5	5
F083_210306_M466_032	F083_210306_M466_031	33_13.03.2019_Day 14_2	33_13.03.2019_Day14	T33	1	3	44	1	0	0	193	96	2	165	0	0	NA	Male	48	22.2222	Negative	No	Negative	Negative	No	NA	15	2	Suspectible	Not confirmed	8	Possible	1	1	2019-02-12	Yes	Yes	Yes	No	Yes	No	Yes	Yes	4	0	0	4	5	5
F083_210306_M466_038	F083_210306_M466_037	63_29.08.2019_Day 7_2	63_29.08.2019_Day7	T63	1	2	35	0	1	0	67	87	7	33	0	NA	NA	Female	38	22.8571	Negative	No	Negative	Negative	No	NA	15	2	MDR confirmed by Xpert or culture**	Confirmed by lumbar puncture	11	Confirmed in CSF	1	1	2019-08-21	Yes	Yes	Yes	No	Yes	No	Yes	Yes	3	0	0	3	5	5
F083_210306_M466_044	F083_210306_M466_043	1.59905_9.12.19_2	1.59905_9.12.19	US_1.59905	0	1	67	0		0
F083_210306_M466_050	F083_210306_M466_049	49_08.04.2019_Day 14_2	49_08.04.2019_Day14	T49	1	3	42	0	0	0	6	0	0	33	0	48	NA	Female	45	22.4913	Negative	No	Negative	Negative	No	NA	15	1	Suspectible	Not confirmed	7	Possible	1	0	2019-03-22	No	Yes	No	No	Yes	No	No	Yes	1	0	NA	5	5	NA
F083_210306_M466_056	F083_210306_M466_055	69_02.10.2019_Baseline_2	69_02.10.2019_Baseline	T69	1	1	25	0	0	0	250	94	6	132	50	84	68	Female	28	23.5294	Negative	No	Negative	Negative	No	NA	15	2	Suspectible	Not confirmed	10	Possible	1	0	2019-10-01	Yes	Yes	No	No	Yes	No	Yes	Yes	2	0	0	4	5	5
F083_210306_M466_062	F083_210306_M466_061	1.51131_10.9.19_2	1.51131_10.9.19	US_1.51131	0	1	59	1		0
F083_210306_M466_068	F083_210306_M466_067	65_02.09.2019_Baseline_2	65_02.09.2019_Baseline	T65	1	1	23	0	0	0	133	96	2	66	17	56	63	Female	26	24.6094	Negative	No	Negative	Negative	No	NA	11	2	Suspectible	Not confirmed	11	Possible	1	1	2019-08-30	Yes	Yes	No	No	Yes	No	Yes	Yes	3	0	0	3	5	5
F083_210306_M466_074	F083_210306_M466_073	68_02.10.2019_Baseline_2	68_02.10.2019_Baseline	T68	1	1	48	0	0	0	200	87	5	99	40	0	78	Female	51	24.6181	Negative	No	Negative	Negative	Yes	NA	15	1	Suspectible	Not confirmed	10	Possible	1	0	2019-09-28	Yes	Yes	Yes	No	Yes	No	No	Yes	3	0	0	3	5	5
F083_210306_M466_080	F083_210306_M466_079	50-1_09.10.2019_Day 7_2	50-1_09.10.2019_Day7	T50	1	7	37	0	1	1
F083_210306_M466_086	F083_210306_M466_085	31_11.02.2019_Day 14_2	31_11.02.2019_Day14	T31	1	3	44	1	0	0	10	0	0	33	0	80	NA	Male	47	21.1327	Negative	No	Positive	Negative	Yes	NA	15	1	Suspectible	Not confirmed	11	Possible	1	1	2019-01-24	Yes	Yes	Yes	Yes	Yes	No	Yes	Yes	1	0	NA	5	5	NA
F083_210306_M466_092	F083_210306_M466_091	49_01.04.2019_Day 7_2	49_01.04.2019_Day7	T49	1	2	42	0	0	0	40	96	2	33	0	53	NA	Female	45	22.4913	Negative	No	Negative	Negative	No	NA	15	1	Suspectible	Not confirmed	7	Possible	1	0	2019-03-22	No	Yes	No	No	Yes	No	No	Yes	1	0	NA	5	5	NA
F083_210306_M466_098	F083_210306_M466_097	67_13.11.2019_Day 56_2	67_13.11.2019_Day56	T67	1	5	36	0	0	0	3	0	0	33	0	57	NA	Female	19	24.3375	Negative	No	Negative	Negative	No	NA	15	2	Suspectible	Not confirmed	6	Possible	1	0	2019-09-13	Yes	Yes	Yes	No	Yes	No	Yes	Yes	3	0	0	3	5	5
F083_210306_M466_104	F083_210306_M466_103	66_13.09.2019_Baseline_2	66_13.09.2019_Baseline	T66	1	1	59	1	1	0	NA	95	5	99	40	100	73	Male	62	25.2595	Negative	No	Negative	Negative	No	NA	15	1	Suspectible	Confirmed by extraneural sample only*	8	Possible	1	0	2019-09-10	Yes	Yes	Yes	No	Yes	No	No	Yes	3	0	0	4	5	5
F083_210306_M466_110	F083_210306_M466_109	64_25.10.2019_Day 56_2	64_25.10.2019_Day56	T64	1	5	31	0	1	0	43	92	3	33	0	NA	NA	Female	34	22.0386	Negative	No	Negative	Negative	No	NA	15	1	Suspectible	Confirmed by lumbar puncture	11	Confirmed in CSF	1	1	2019-08-30	Yes	Yes	Yes	No	Yes	No	No	Yes	3	0	0	3	5	5
F083_210306_M466_116	F083_210306_M466_115	70_17.10.2019_Day 7_2	70_17.10.2019_Day7	T70	1	2	25	1	1	0	333	6	77	66	0	62	NA	Male	28	26.8923	Negative	No	Negative	Negative	No	NA	9	2	Suspectible	Confirmed by lumbar puncture	12	Confirmed in CSF	1	0	2019-10-09	Yes	Yes	Yes	No	Yes	No	Yes	Yes	3	0	0	3	5	5
F083_210306_M466_122	F083_210306_M466_121	50-1_31.10.2019_Day 28_2	50-1_31.10.2019_Day28	T50	1	9	37	0	1	1
F083_210306_M466_128	F083_210306_M466_127	31_04.02.2019_Day 7_2	31_04.02.2019_Day7	T31	1	2	44	1	0	0
F083_210306_M466_146	F083_210306_M466_145	1.49225_10.16.19_2	1.49225_10.16.19	US_1.49225	0	1	57	1		0
F083_210306_M466_152	F083_210306_M466_151	69_16.10.2019_Day 14_2	69_16.10.2019_Day14	T69	1	3	25	0	0	0	67	95	3	33	0	57	NA	Female	28	23.5294	Negative	No	Negative	Negative	No	NA	15	2	Suspectible	Not confirmed	10	Possible	1	0	2019-10-01	Yes	Yes	No	No	Yes	No	Yes	Yes	2	0	0	4	5	5
F083_210306_M466_158	F083_210306_M466_157	1-1_19.06.2019_Day 28_2	1-1_19.06.2019_Day28	T1	1	8	36	1	1	0
F083_210306_M466_164	F083_210306_M466_163	1.5065_9.9.19_2	1.5065_9.9.19	US_1.5065	0	1	59	0		0
F083_210306_M466_170	F083_210306_M466_169	48_25.03.2019_Baseline_2	48_25.03.2019_Baseline	T48	1	1	63	1	0	0	133	100	0	33	72	102	90	Male	66	26.2966	Negative	No	Negative	Negative	No	NA	15	1	Suspectible	Not confirmed	10	Possible	1	1	2019-03-22	Yes	Yes	Yes	No	Yes	No	No	Yes	3	0	0	3	5	5
F083_210306_M466_176	F083_210306_M466_175	64_13.09.2019_Day 14_2	64_13.09.2019_Day14	T64	1	3	31	0	1	0	40	100	0	33	0	NA	NA	Female	34	22.0386	Negative	No	Negative	Negative	No	NA	15	1	Suspectible	Confirmed by lumbar puncture	11	Confirmed in CSF	1	1	2019-08-30	Yes	Yes	Yes	No	Yes	No	No	Yes	3	0	0	3	5	5
F083_210306_M466_182	F083_210306_M466_181	63_04.09.2019_Day 14_2	63_04.09.2019_Day14	T63	1	3	35	0	1	0	133	95	3	66	0	42	NA	Female	38	22.8571	Negative	No	Negative	Negative	No	NA	15	2	MDR confirmed by Xpert or culture**	Confirmed by lumbar puncture	11	Confirmed in CSF	1	1	2019-08-21	Yes	Yes	Yes	No	Yes	No	Yes	Yes	3	0	0	3	5	5
F083_210306_M466_188	F083_210306_M466_187	67_02.10.2019_Day 14_2	67_02.10.2019_Day14	T67	1	3	36	0	0	0
F083_210306_M466_194	F083_210306_M466_193	50_20.06.2019_Day 56_2	50_20.06.2019_Day56	T50	1	5	37	0	1	1	65	100	0	66	0	NA	NA	Female	40	23.8751	Positive	No	Negative	Negative	No	NA	15	2	Suspectible	Confirmed by lumbar puncture	11	Confirmed in CSF	1	1	2019-04-22	Yes	Yes	Yes	No	Yes	No	Yes	Yes	1	5	NA	5	3	NA
F083_210306_M466_200	F083_210306_M466_199	32_18.03.2019_Day 56_2	32_18.03.2019_Day56	T32	1	5	52	1	0	0	10	0	0	33	0	76	NA	Male	56	20.0617	Negative	No	Negative	Negative	Yes	NA	15	1	Suspectible	Not confirmed	10	Possible	1	0	2019-01-22	Yes	Yes	Yes	No	Yes	No	Yes	Yes	1	0	0	5	5	5
F083_210306_M466_206	F083_210306_M466_205	65_16.09.2019_Day 14_2	65_16.09.2019_Day14	T65	1	3	23	0	0	0	50	85	12	33	0	NA	NA	Female	26	24.6094	Negative	No	Negative	Negative	No	NA	11	2	Suspectible	Not confirmed	11	Possible	1	1	2019-08-30	Yes	Yes	No	No	Yes	No	Yes	Yes	3	0	0	3	5	5
F083_210306_M466_212	F083_210306_M466_211	51-1_22.05.2019_Day 7_2	51-1_22.05.2019_Day7	T51	1	6	32	0	1	0
F083_210306_M466_218	F083_210306_M466_217	48_22.04.2019_Day 28_2	48_22.04.2019_Day28	T48	1	4	63	1	0	0	17	0	0	33	0	0	NA	Male	66	26.2966	Negative	No	Negative	Negative	No	NA	15	1	Suspectible	Not confirmed	10	Possible	1	1	2019-03-22	Yes	Yes	Yes	No	Yes	No	No	Yes	3	0	0	3	5	5
F083_210306_M466_224	F083_210306_M466_223	70_25.10.2019_Day 14_2	70_25.10.2019_Day14	T70	1	3	25	1	1	0	233	57	28	66	0	NA	NA	Male	28	26.8923	Negative	No	Negative	Negative	No	NA	9	2	Suspectible	Confirmed by lumbar puncture	12	Confirmed in CSF	1	0	2019-10-09	Yes	Yes	Yes	No	Yes	No	Yes	Yes	3	0	0	3	5	5
F083_210306_M466_230	F083_210306_M466_229	33_20.02.2019_Day 7_2	33_20.02.2019_Day7	T33	1	2	44	1	0	0	267	96	2	99	0	NA	NA	Male	48	22.2222	Negative	No	Negative	Negative	No	NA	15	2	Suspectible	Not confirmed	8	Possible	1	1	2019-02-12	Yes	Yes	Yes	No	Yes	No	Yes	Yes	4	0	0	4	5	5
F083_210306_M466_236	F083_210306_M466_235	32_05.02.2019_Day 14_2	32_05.02.2019_Day14	T32	1	3	52	1	0	0	83	87	5	66	0	0	NA	Male	56	20.0617	Negative	No	Negative	Negative	Yes	NA	15	1	Suspectible	Not confirmed	10	Possible	1	0	2019-01-22	Yes	Yes	Yes	No	Yes	No	Yes	Yes	1	0	0	5	5	5
F083_210306_M466_242	F083_210306_M466_253	63_19.09.2019_Day 28_2	63_19.09.2019_Day28	T63	1	4	35	0	1	0	67	90	2	66	0	39	NA	Female	38	22.8571	Negative	No	Negative	Negative	No	NA	15	2	MDR confirmed by Xpert or culture**	Confirmed by lumbar puncture	11	Confirmed in CSF	1	1	2019-08-21	Yes	Yes	Yes	No	Yes	No	Yes	Yes	3	0	0	3	5	5
F083_210306_M466_254	F083_210306_M466_259	1.49376_10.2.19_2	1.49376_10.2.19	US_1.49376	0	1	72	0		0
F083_210306_M466_260	F083_210306_M466_265	1-1_17.07.2019_Day 56_2	1-1_17.07.2019_Day56	T1	1	9	36	1	1	0
F083_210308_M466_014	F083_210308_M466_019	50_02.05.2019_Day 7_2	50_02.05.2019_Day7	T50	1	2	37	0	1	1
F083_210308_M466_020	F083_210308_M466_025	1-1_29.05.2019_Day 7_2	1-1_29.05.2019_Day7	T1	1	6	36	1	1	0
F083_210308_M466_026	F083_210308_M466_031	51-1_10.06.2019_Day 28_2	51-1_10.06.2019_Day28	T51	1	8	32	0	1	0
F083_210308_M466_032	F083_210308_M466_037	51-1_08.07.2019_Day 56_2	51-1_08.07.2019_Day56	T51	1	9	32	0	1	0
F083_210308_M466_038	F083_210308_M466_043	17_12.02.2019_Day 7_2	17_12.02.2019_Day7	T17	1	2	16	1	0	0
F083_210308_M466_044	F083_210308_M466_049	1-1_05.06.2019_Day 14_2	1-1_05.06.2019_Day14	T1	1	7	36	1	1	0
F083_210308_M466_050	F083_210308_M466_055	33_13.02.2019_Baseline_2	33_13.02.2019_Baseline	T33	1	1	44	1	0	0	500	92	2	330	25	79	72	Male	48	22.2222	Negative	No	Negative	Negative	No	NA	15	2	Suspectible	Not confirmed	8	Possible	1	1	2019-02-12	Yes	Yes	Yes	No	Yes	No	Yes	Yes	4	0	0	4	5	5
F083_210308_M466_056	F083_210308_M466_061	1.5111_11.4.19_2	1.5111_11.4.19	US_1.5111	0	1	56	0		0
F083_210308_M466_062	F083_210308_M466_067	68_27.11.2019_Day 56_2	68_27.11.2019_Day56	T68	1	5	48	0	0	0	17	0	0	33	0	NA	NA	Female	51	24.6181	Negative	No	Negative	Negative	Yes	NA	15	1	Suspectible	Not confirmed	10	Possible	1	0	2019-09-28	Yes	Yes	Yes	No	Yes	No	No	Yes	3	0	0	3	5	5
F083_210308_M466_068	F083_210308_M466_073	33_25.03.2019_Day 28_2	33_25.03.2019_Day28	T33	1	4	44	1	0	0	143	94	2	165	0	77	NA	Male	48	22.2222	Negative	No	Negative	Negative	No	NA	15	2	Suspectible	Not confirmed	8	Possible	1	1	2019-02-12	Yes	Yes	Yes	No	Yes	No	Yes	Yes	4	0	0	4	5	5
F083_210308_M466_074	F083_210308_M466_079	68_16.10.2019_Day 14_2	68_16.10.2019_Day14	T68	1	3	48	0	0	0
F083_210308_M466_080	F083_210308_M466_085	67_16.10.2019_Day 28_2	67_16.10.2019_Day28	T67	1	4	36	0	0	0	33	95	NA	33	0	60	NA	Female	19	24.3375	Negative	No	Negative	Negative	No	NA	15	2	Suspectible	Not confirmed	6	Possible	1	0	2019-09-13	Yes	Yes	Yes	No	Yes	No	Yes	Yes	3	0	0	3	5	5
F083_210308_M466_086	F083_210308_M466_091	64_30.08.2019_Baseline_2	64_30.08.2019_Baseline	T64	1	1	31	0	1	0	283	85	8	33	21	62	60	Female	34	22.0386	Negative	No	Negative	Negative	No	NA	15	1	Suspectible	Confirmed by lumbar puncture	11	Confirmed in CSF	1	1	2019-08-30	Yes	Yes	Yes	No	Yes	No	No	Yes	3	0	0	3	5	5
F083_210308_M466_092	F083_210308_M466_097	51_02.05.2019_Day 7_2	51_02.05.2019_Day7	T51	1	2	32	0	1	0
F083_210308_M466_098	F083_210308_M466_103	1.59623_9.25.19_2	1.59623_9.25.19	US_1.59623	0	1	59	1		0
F083_210308_M466_104	F083_210308_M466_109	1.50986_11.7.19_2	1.50986_11.7.19	US_1.50986	0	1	64	0		0
F083_210308_M466_110	F083_210308_M466_115	69_09.10.2019_Day 7_2	69_09.10.2019_Day7	T69	1	2	25	0	0	0	300	90	5	66	0	67	NA	Female	28	23.5294	Negative	No	Negative	Negative	No	NA	15	2	Suspectible	Not confirmed	10	Possible	1	0	2019-10-01	Yes	Yes	No	No	Yes	No	Yes	Yes	2	0	0	4	5	5
F083_210308_M466_116	F083_210308_M466_121	51-1_29.05.2019_Day 14_2	51-1_29.05.2019_Day14	T51	1	7	32	0	1	0
F083_210308_M466_122	F083_210308_M466_127	70_11.10.2019_Baseline_2	70_11.10.2019_Baseline	T70	1	1	25	1	1	0	233	85	5	132	12	64	75	Male	28	26.8923	Negative	No	Negative	Negative	No	NA	9	2	Suspectible	Confirmed by lumbar puncture	12	Confirmed in CSF	1	0	2019-10-09	Yes	Yes	Yes	No	Yes	No	Yes	Yes	3	0	0	3	5	5
F083_210308_M466_128	F083_210308_M466_133	49_25.03.2019_Baseline_2	49_25.03.2019_Baseline	T49	1	1	42	0	0	0	117	94	0	33	58	74	65	Female	45	22.4913	Negative	No	Negative	Negative	No	NA	15	1	Suspectible	Not confirmed	7	Possible	1	0	2019-03-22	No	Yes	No	No	Yes	No	No	Yes	1	0	NA	5	5	NA
F083_210308_M466_146	F083_210308_M466_145	48_01.04.2019_Day 7_2	48_01.04.2019_Day7	T48	1	2	63	1	0	0	50	95	2	33	0	102	NA	Male	66	26.2966	Negative	No	Negative	Negative	No	NA	15	1	Suspectible	Not confirmed	10	Possible	1	1	2019-03-22	Yes	Yes	Yes	No	Yes	No	No	Yes	3	0	0	3	5	5
F083_210308_M466_152	F083_210308_M466_151	67_18.09.2019_Baseline_2	67_18.09.2019_Baseline	T67	1	1	36	0	0	0	293	78	10	66	56	69	72	Female	19	24.3375	Negative	No	Negative	Negative	No	NA	15	2	Suspectible	Not confirmed	6	Possible	1	0	2019-09-13	Yes	Yes	Yes	No	Yes	No	Yes	Yes	3	0	0	3	5	5
F083_210308_M466_158	F083_210308_M466_157	1_12.02.2019_Baseline_2	1_12.02.2019_Baseline	T1	1	1	36	1	1	0	90	96	5	99	50	84	69	Male	40	25.3444	Negative	No	Positive	Negative	Yes	Pre-XDR	15	2	Suspectible	Not confirmed	12	Probable	1	1	2019-01-30	Yes	Yes	Yes	No	Yes	No	No	Yes	3	3	4	3	3	3
F083_210308_M466_164	F083_210308_M466_163	50_17.07.2019_Day 84_2	50_17.07.2019_Day84	T50	1	6	37	0	1	1	63	92	8	66	0	NA	NA	Female	40	23.8751	Positive	No	Negative	Negative	No	NA	15	2	Suspectible	Confirmed by lumbar puncture	11	Confirmed in CSF	1	1	2019-04-22	Yes	Yes	Yes	No	Yes	No	Yes	Yes	1	5	NA	5	3	NA
F083_210308_M466_170	F083_210308_M466_169	70_05.12.2019_Day 56_2	70_05.12.2019_Day56	T70	1	5	25	1	1	0	67	76	14	33	0	56	NA	Male	28	26.8923	Negative	No	Negative	Negative	No	NA	9	2	Suspectible	Confirmed by lumbar puncture	12	Confirmed in CSF	1	0	2019-10-09	Yes	Yes	Yes	No	Yes	No	Yes	Yes	3	0	0	3	5	5
F083_210308_M466_176	F083_210308_M466_175	1.62188_11.18.19_2	1.62188_11.18.19	US_1.62188	0	1	56	1		0
F083_210308_M466_182	F083_210308_M466_181	17_05.02.2019_Baseline_2	17_05.02.2019_Baseline	T17	1	1	16	1	0	0	567	75	5	165	31	91	58	Male	20	172.414	Negative	No	Negative	Negative	No	NA	15	1	MDR defined clinically	Not confirmed	10	Possible	1	0	2018-06-06	Yes	Yes	Yes	Yes	Yes	No	No	Yes	3	2	0	3	4	5
F083_210308_M466_188	F083_210308_M466_187	66_27.09.2019_Day 14_2	66_27.09.2019_Day14	T66	1	3	59	1	1	0	75	95	5	99	0	70	NA	Male	62	25.2595	Negative	No	Negative	Negative	No	NA	15	1	Suspectible	Confirmed by extraneural sample only*	8	Possible	1	0	2019-09-10	Yes	Yes	Yes	No	Yes	No	No	Yes	3	0	0	4	5	5
F083_210308_M466_194	F083_210308_M466_193	49_22.04.2019_Day 28_2	49_22.04.2019_Day28	T49	1	4	42	0	0	0	6	0	0	33	0	0	NA	Female	45	22.4913	Negative	No	Negative	Negative	No	NA	15	1	Suspectible	Not confirmed	7	Possible	1	0	2019-03-22	No	Yes	No	No	Yes	No	No	Yes	1	0	NA	5	5	NA
F083_210308_M466_200	F083_210308_M466_199	17_04.03.2019_Day 28_2	17_04.03.2019_Day28	T17	1	4	16	1	0	0	5	0	0	26	0	NA	NA	Male	20	172.414	Negative	No	Negative	Negative	No	NA	15	1	MDR defined clinically	Not confirmed	10	Possible	1	0	2018-06-06	Yes	Yes	Yes	Yes	Yes	No	No	Yes	3	2	0	3	4	5
[truncated: 2 more columns]

## Sheet: Serum and CSF Drug Conc
Study_ID	Time	CSF_sample_hour	Amikacin_conc	Amikacin_conc_serum	Amoxicillin_conc	Amoxicillin_conc_serum	Capreomycin_conc	Clofazamine_conc	Clofazamine_serum_conc	Cycloserine_conc	Cycloserine_conc_serum	Ethambutol_conc	Ethambutol_conc_serum	Imipenem_conc	Imipenem_conc_serum	Isoniazid_conc	Isoniazid_conc_serum	Kanamycin_conc	Kanamycin_conc_serum	Levofloxacin_conc	Levofloxacin_conc_serum	Linezolid_conc	Linezolid_conc_serum	Meropenem_conc	Meropenem_conc_serum	Moxifloxacin_conc	Moxifloxacin_conc_serum	Ofloxacin_conc	Ofloxacin_conc_serum	Pyrazinamide_conc	Pyrazinamide_conc_serum	Rifampin_conc	Rifampin_conc_serum
T1	1							0												4.94		0.51
T1	2	1			0.23	7.1		0.002	0.87					0.66	12.7					4.05	9.5	0.71	7.1
T1	3	2			0.14	2.2		0.002	0.98					2.74	3					4.28	3	0.72	2.6
T1	4	1			0.17	3.4		0.002	0.88					1.75	19.4					3.08	6.1	0.24	4.9
T1	5	2																		3.25	4.3
T1	6								1.28
T1	7	2						0.003	1.32											3.88	12.6
T1	8	1						0.003	1.29											2.2	10.2
T1	9	2						0.002	1.12											4.18	12.1
T17	1						17.41	0		35.54												1.25				0.55
T17	2	1					11.94	0	0.24	46.3	98.6											2.68	15.1			1.53	4.1
T17	4	2							0.28	33.8	60.5											1.19	7.1			1.58	4
T31	1															0.2												0.62				0.38
T31	2	1	0.82	29.1								0.09	1.9															2.17	6.6
T31	3	2										0.07	1.2															2.17	7
T31	4	1										0.06	1			0.16	1.1	1.87	30.7	7.25	7.6
T32	1		1.24													1.65												0.28		18.72		0.35
T32	2	1	7.85	38.7												0.54	1.9											2.94	10.1	16.09	30.3	0.3	2.5
T32	3	2	6.59	21								0.3	1.4			1.19	1.4											3.69	7.5			0.41	3.3
T32	4	1										0.15	2.3			0.84	3.1	1.27	28.9	6.74	14.1											0.28	5.8
T32	5	2										0.17	2.1			1.69	2.7	2.21		11.55	15.8											0.34	4.2
T33	1		2.05									0.06				0.11												1.03				0
T33	2	1	3.92	25.9								0.07	1.1			0.18	0.5									0.78	2.2			11.07	24.9	0.16	2.4
T33	3
T33	4	2										0.15	1.2			0.64	1.4	5.07	27.3	2.71	7.1									26.13	32.3	0.12	3.1
T33	5	2										0.14	1.3			0.55	0.5	5.65	32.4	2.99	8.3									27.59	24.7	0.15	2.5
T48	1											0.043				0.96		0.27										0.29				0.09
T48	2	1														1.88	1.7	0.6	32.4									3.62	10.8	29.16	29	0.07	3.3
T48	3	2														1.53	2.1	1.07	27.5	3.74	9.8									26.67	30.8	0.18	2.8
T48	4	1														2.45	2.2	0.64	31.8	3.71	10.1									34.82	26.9	0.15	4.4
T49	1											0.02				0.58		0.18										0.16				0.07
T49	2	1										0.03	2.1			0.15	0.9	0.37	27.2									2.83	6.6			0.05	2.9
T49	3	2										0.06	2			1.51	1.9	0.67	33.2									3.2	10
T49	4	1																		1.76	13.5
T50	1															0.11						0.51		0.19						4.16		0.11
T50	2	1							0.18							0.44	0.7			0.81	6.7	0.28	7.2	4.36	5.1					20.08	24.6	0.11	2.7
T50	3	2							0.46							0.78	0.7			5	8.6	4.17	11.3	2.28	8.5					27.38	26.2	0.23	3.6
T50	4	1							0.43							0.47	0.5			1.24	5	0.23	4	2.09	4.4					14.48	17.9	0.09	2
T50	5	2														0.65	0.5			2.92	6.5	2.922	5.2	2.01	8.9					28.13	22.3	0.16	2.5
T50	6	1			0.17	5.5								0.87	10.9	0.58	1.1			1.62	10.4	0.72	9.8							21.67	27	0.1	6.6
T50	7	1						0		16.26	38.3											1.01	11.6			0.21	2.1
T50	8	2						0		23.15	34.8											4.38	8.5			0.72	1.9
T50	9	1						0		17.25	19											2.13	5.2			0.38	1.6
T51	1															0.16				1.55		0.52		0.75						5.96		0.07
T51	2	1														0.34	1.5			1.02	5	1.33	7.7	2.43	13.3					13.35	29.1	0.07	2.8
T51	3	2														0.56	0.5			1.19	2.8	0.79	2.3	1.8	7.8					20.22	15.6	0.08	0.9
T51	6							0		10.08										1.27				1.07
T51	7	2						0.001	0.73	21.217	29.3									2.62	8.1	0.83	2.8	0.64	8.1
T51	8	1						0.001	0.79	15.9	34.8									1.42	7.2	0.2	2.2	0.56	9.3
T51	9	2			0.09	5.4			0.59	14.52	15.7			0.25						3.98	8.3	1.82	4.1
T63	1				0							0.09		0.21		0.41				0.05		1.19
T63	2	1			0	1.4				10.36	19.1			0.65	6.7					0.62	7	0.24	3.9
T63	3	2			0	1.5				11.27	21.3			0.49	4.8					1.57	6.9	2.11	6.8
T63	4	1			0	2.8				14.68	38.9			0.2	5.9					1.8	12.9	1.12	7.6
T63	5	2			0	2.7				15.1	33.5			0.42	4.2					5.09	7.4	2.66	8.4
T64	1				0									0		0				0		0								0.08		0.24
T64	2	1			0	2.3								0.89	5.6	0.35	2.3			1.77	10.5	1.95	9.5							24.87	56.1	0.03	6.8
T64	3	2			0	1								0.56	16.6	0.98	2			2.17	4	3.8	8.1							32	41.1	0.12	6.4
T64	4	1			0	1.6								0.55		0.66	1.9			1.18	7.7	1.01	6.4							27.72	33.6	0.03	3.2
T64	5	2			0	2.9								0.35	6	3.1	3.6			3.4	13.8	5.27	12							54.94	56.7	0.29	7.2
T65	1				0									0.05		0.01				0.44										6.78		0.02
T65	2	1			0	1.5								1.29	10.5	0.77	2.9			1.98	11.1									25.73	69.5	0.04	6.2
T65	3	2			0	2.6								0.3	3.2	0.8	2.2			3.94	7.7									25.01	43.1	0.31	8.9
T65	4	1			0	3.8								0.79	11.8	0.45	1.8			0.44	4.9									19.5	38.4	0.04	3.7
T65	5	2														1.06	1.7									1.02	1.3			31.22	33.6	0.22	5.1
T66	1				0.04							0.38		3.04		0.35				1.15		0.46										0.08
T66	2	1			0	1.9						0.14	1.5	0.83	5.8	0.04	0.5			0.85	3.5	0.17	3.3									0.06	4.5
T66	3	2			0.64	1.3						0.29	2.2	0.93	2.7	0.45	0.7			1.66	3.5	1.49	2.9									0.1	5.1
T66	4	1			0.03	0.4						0.14	1.2	0.93	3	0.04	0.3			0.79	1.2	0.33	1.5									0.04	1.6
T66	5	2			0.04	2.5						0.24	3.1	0.63	2.4	0.66	1.6									1.02	3.8					0.08	6.1
T67	1				0									0		0.07				0.13		0.16								6.75		0.03
T67	2	1			0	3								0.03	4.2	0.36	1.4			0.55	5.2	0.55	5.5							17.68	26.7	0.02	3
T67	3	2			0	5.6								0.02	3.7	1.92	2.6			2.39	7.5	3.16	8.8							23.65	31.5	0.27	9.3
T67	4	1			0	0.3								0.07	15	0.26	1.4			0.81	6.5	0.32	4							13.7	24.6	0.03	2.7
T67	5	2														2.99	3.5					3.52	11			1.02	4.9			41.04	43.6	0.21	6.5
T68	1				0									0.7		0.25				0.83		0.14								18.55		0.02
T68	2	1			0	3.2								3.76	5.3	0.9	1.4			1.35	8.2	1.21	6.9							39.06	44.3	0.02	3.1
T68	3	2			0.29	2.7								0.99	3.4	0.93	1.1			2.49	7.2	3.42	5.3							31.38	33.3	0.08	3
T68	4	1			0	3.3								0.57	2.7	0.5	1.8					0.121	2.4			0.72	2.2					0.03	3.1
T68	5	2			0.1	5.2								0.4	6.9	0.92	1.6			6.43	12.9											0.24	6.1
T69	1				0									0.06		0.29				2.12		0.7								25.7		0.19
T69	2	1			0	4								0.38	3.7	0.58	1.5			1.18	9.5	1.92	11.3							28.41	41.7	0.05	2.6
T69	3	2			0	1.8								0.13	2.3	0.84	1.1			1.64	3.5	1.05	4.1							37.13	35.3	0.05	1.9
T69	4	1			0	4.3								0.04	5.4	1.48	1.5					1.79	8.8			0.78	3.1			38.94	38.1	0.06	7
T69	5	2			0	3								0.26	5.1	0.54	1.1			2.45	8.7									29.16	37.7	0.09	2.2
T70	1				0									0		0.15				1.49		0.2								12.13		0.02
T70	2	1			0	2								2.66	2.9	0.32	1.3					0.12	3.5			1.35	3.4			9.59	23.3	0.11	4.2
T70	3	2			0.7	3.1								1.01	2.7	2.58	3.1			4.74	10	4.32	8.3							43.16	41.8	0.26	3.9
T70	4	1			0.31	2.6								2.39	13	2.03	3.9					3.55	8.6			0.87	3.4			49.88	55.2	0.04	4.1
T70	5	2			0.31	3.9								0.46	2.5	2.34	2.9			3.48	6.7	4.3	4.9							31.57	32.1	0.2	4.6

## Sheet: MS1 Drug Metabolite Intensities
sample_ID_mass_spec2	linezolid_MS1	cycloserine_MS1	levofloxacin_MS1	isoniazid_MS1	rifampin_MS1	pyrazinamide_MS1	imipenem_MS1	moxifloxacin_MS1	ethahmbutol_MS1
F083_210305_M466_001	0	0	0	0	0	0	0	0	0
F083_210305_M466_007	0	0	0	83297	0	0	0	0	0
F083_210305_M466_013	0	0	0	31190.8	0	0	0	0	0
F083_210305_M466_019	0	32386.6	6.68695e+06	1.01348e+07	395575	0	1.91421e+07	9.40334e+07	3576609
F083_210305_M466_025	0	159416	0	1.35221e+06	0	0	0	0	0
F083_210305_M466_031	5.5789e+08	33811.2	0	0	399237	1.62369e+06	0	0	408410
F083_210305_M466_037	1718993196	25901.5	2.40423e+08	3.51828e+06	171808	7.6138e+06	1.96964e+07	0	0
F083_210305_M466_043	6.10204e+08	39418.8	7.1768e+07	1.00145e+07	99213.8	6876737	2.60698e+06	0	0
F083_210305_M466_049	1302763001	35738.9	6.56522e+06	3.01681e+07	195607	8.74568e+06	2.42996e+06	6.9912e+07	0
F083_210305_M466_055	2646064050	102287	4.97512e+08	337643	0	0	1.13168e+07	0	0
F083_210305_M466_061	0	42721.7	6.55507e+06	1.85164e+06	0	0	0	0	0
F083_210305_M466_067	0	20599.7	6.55894e+06	1578016	0	0	0	0	0
F083_210305_M466_073	0	23484.4	5.57182e+07	5.36519e+06	155022	5.81411e+06	1.24921e+07	0	0
F083_210305_M466_079	0	31374.8	6.56538e+06	1.14254e+06	0	0	0	0	0
F083_210305_M466_085	736664113	42420	1.36805e+08	7.75346e+06	126353	6152085	1.14622e+07	0	0
F083_210305_M466_091	1.90988e+08	40209.9	1.22174e+08	950759	0	0	1.44261e+07	0	0
F083_210305_M466_097	0	39690.2	3.26829e+08	6.0639e+06	556772	5.63486e+06	0	0	1.19877e+06
F083_210305_M466_103	0	25753.5	1.39934e+08	1.22662e+07	165426	7.00396e+06	4.75932e+07	0	0
F083_210305_M466_109	0	27269.8	6.57799e+06	2.04851e+06	0	0	0	0	0
F083_210305_M466_115	0	36531.3	6.63041e+06	1.95684e+06	0	0	0	0	0
F083_210305_M466_121	0	294880	46276032	2.7065e+07	540723	6.70382e+06	0	0	4.69279e+06
F083_210305_M466_127	0	24610	6.5568e+06	409686	0	0	0	0	0
F083_210305_M466_133	6.99166e+08	19833.2	1.46713e+08	4.14071e+06	97118.5	5.19954e+06	0	0	0
F083_210305_M466_139	0	0	6.5688e+06	239963	0	0	0	0	0
F083_210305_M466_145	0	0	6.5823e+06	352511	0	0	0	0	0
F083_210305_M466_151	7.78027e+08	15628.2	1.61233e+08	79312.8	0	0	3.26844e+07	0	0
F083_210305_M466_157	0	40401.8	6.57246e+06	10284.9	0	0	0	0	0
F083_210305_M466_163	9.17615e+07	27031.3	1.04337e+08	154182	238050	0	1.94137e+07	0	2.05046e+06
F083_210305_M466_169	8.27931e+08	138796	9312140	3.65557e+06	0	435377	3.28561e+06	1.05495e+07	1.3088e+06
F083_210305_M466_175	1.44437e+08	36616.3	130676215	4.64862e+06	171672	4.41826e+06	3.80127e+06	0	0
F083_210305_M466_181	6.78805e+07	31284.3	6.58453e+06	1.54869e+07	80130.6	0	1.63709e+07	4.73521e+07	0
F083_210305_M466_187	0	29772	2.25443e+08	613714	0	0	0	0	787275
F083_210305_M466_193	0	41092.8	2.0513e+08	12522224	99762.4	0	0	0	1.27276e+06
F083_210305_M466_199	0	40033	7.63191e+06	2.62661e+07	1.66915e+06	1.09479e+07	0	8.7174e+07	0
F083_210305_M466_205	3133111556	59226.4	4.60644e+08	7.81497e+06	819262	7.64851e+06	0	0	84184.4
F083_210305_M466_211	2.28327e+08	19993.6	1.20551e+08	0	133289	0	1.85011e+07	0	892273
F083_210305_M466_217	0	13279.6	6.56961e+06	865362	0	0	0	0	0
F083_210305_M466_223	0	29676.1	6.54484e+06	704650	0	0	0	0	0
F083_210305_M466_229	0	35899.3	3.42503e+08	26691018	655765	5.82829e+06	0	0	0
F083_210305_M466_235	3194279309	179978	6.60617e+06	0	0	0	0	5.61974e+07	0
F083_210305_M466_241	6.19751e+08	21719.8	1.50492e+08	696286	0	0	2.73784e+07	0	0
F083_210305_M466_247	2623449788	160700	6578472	3.04079e+07	122791	1.30961e+07	2.95155e+07	5.67514e+07	0
F083_210305_M466_253	0	42601	247247871	1.31345e+07	493678	8.63188e+06	6.67103e+06	0	0
F083_210305_M466_259	0	51274.3	8.17794e+07	785618	339614	0	0	0	0
F083_210305_M466_265	1086232814	41321.8	193133617	1.22748e+07	58068.2	1.13353e+07	1.0283e+08	0	96113.4
F083_210305_M466_271	0	0	6.57064e+06	0	0	0	0	0	0
F083_210305_M466_277	0	0	6.55237e+06	327152	0	0	0	0	0
F083_210306_M466_001	2.73446e+07	0	0	622677	0	0	0	0	0
F083_210306_M466_007	2.77701e+07	0	0	1248942	0	0	0	924270	0
F083_210306_M466_013	0	23144	0	1.39696e+06	0	0	0	0	0
F083_210306_M466_019	2.7448e+07	31337.5	2.52332e+08	3.72214e+06	125312	4.94572e+06	0	728530	126792
F083_210306_M466_025	489497791	34143.4	1.49804e+08	1.17891e+06	28804.8	2.10359e+06	0	1.63873e+06	454791
F083_210306_M466_031	2.73464e+07	90825.7	2.043e+08	6.14904e+06	334201	6.52814e+06	0	0	2141642
F083_210306_M466_037	1.86334e+08	96262.9	4.98372e+07	1290417	0	0	9.77249e+06	739947	84746.5
F083_210306_M466_043	2.74479e+07	16257.4	0	1.57833e+06	0	17700.1	774667	0	0
F083_210306_M466_049	0	80806	2.24332e+08	1.76785e+07	0	7443.9	0	750917	659620
F083_210306_M466_055	4.25798e+08	50727.5	7.29229e+07	2.23668e+06	708068	6616840	2.96345e+06	4.52382e+07	0
F083_210306_M466_061	2.73457e+07	22529.9	0	1.33276e+06	0	0	0	0	0
F083_210306_M466_067	0	11314	3.69728e+07	435153	8121.8	1.62286e+06	4.41712e+06	997672	0
F083_210306_M466_073	7.39242e+07	7898.8	6.86846e+07	1667825	0	4.02004e+06	2.27308e+07	770054	295675
F083_210306_M466_079	6.69543e+08	134753	0	1.47192e+06	0	0	1.19084e+06	2.18149e+07	0
F083_210306_M466_085	2.73517e+07	17456.7	1.81476e+08	2214043	0	0	0	716688	1.31154e+06
F083_210306_M466_091	0	29288.3	2.3096e+08	1.70089e+06	19113.3	0	0	720617	377950
F083_210306_M466_097	2122145692	24513.3	0	3.48807e+07	553839	7.77159e+06	879668	8.59731e+07	0
F083_210306_M466_103	288499534	7730.4	1.15451e+08	4.16925e+06	133385	6914.7	8.55422e+07	756195	5.00219e+06
F083_210306_M466_109	3391847240	42115.6	3.55682e+08	3.97725e+07	1.05372e+06	1.01878e+07	1.07719e+07	748153	63866.3
F083_210306_M466_115	7.90954e+07	41807.8	0	1.78624e+06	310687	2.56009e+06	5.34288e+07	1.26379e+08	157884
F083_210306_M466_121	9.21551e+08	224906	0	1.05425e+06	0	0	750330	26134482	0
F083_210306_M466_127	2.73262e+07	29807.8	1.29334e+08	963618	0	32367.6	0	736845	893913
F083_210306_M466_133	2.75882e+07	0	0	1.02436e+06	0	0	0	892020	0
F083_210306_M466_139	2.73838e+07	0	0	889264	0	0	0	0	0
F083_210306_M466_145	0	21797.2	0	1.67517e+06	0	517.2	0	0	0
F083_210306_M466_151	6.25999e+08	48288.8	9.57128e+07	7.67836e+06	108882	8.41431e+06	4.22806e+06	0	0
F083_210306_M466_157	2.73221e+07	62705	1.97811e+08	1.33053e+06	0	9687.9	0	722636	0
F083_210306_M466_163	2.73298e+07	42253.5	0	611221	0	43190.9	0	0	0
F083_210306_M466_169	0	31885.8	2.09936e+07	9.03179e+06	155664	0	0	0	358302
F083_210306_M466_175	2688043692	70313.2	2.06173e+08	1.37152e+07	696717	1.24101e+07	9.88273e+06	0	0
F083_210306_M466_181	1629402107	98914.9	1.7473e+08	1.45226e+06	0	0	1.25587e+07	0	40715.9
F083_210306_M466_187	2286600321	55868.1	2.51096e+08	25632210	903085	7.8621e+06	3.12777e+06	740624	0
F083_210306_M466_193	2425514342	145005	3.03643e+08	7595494	451089	1.03192e+07	1.66282e+06	0	0
F083_210306_M466_199	2.73836e+07	99392.7	3.11951e+08	2.27939e+07	313733	16379.3	0	0	2.39539e+06
F083_210306_M466_205	2.73745e+07	175212	1.32284e+08	9.41418e+06	1281292	7.8055e+06	9.93442e+06	0	0
F083_210306_M466_211	2.73703e+07	70882.5	1.13238e+08	332693	0	0	0	716564	0
F083_210306_M466_217	2.7407e+07	57311.2	261490750	2.608e+07	342298	9.58794e+06	0	0	41602.5
F083_210306_M466_223	2718969816	47692.3	525095875	2.47691e+07	1.02354e+06	1.15957e+07	1.44428e+07	2.8801e+06	42176.5
F083_210306_M466_229	2.7416e+07	42646.3	0	945715	41736.9	2.15733e+06	0	5.38954e+07	1.00131e+06
F083_210306_M466_235	2.73891e+07	105074	321992968	1.42746e+07	543610	14118.2	0	724131	4.22631e+06
F083_210306_M466_253	0	0	0	299357	0	0	0	0	0
F083_210306_M466_259	0	0	0	256745	0	0	0	0	0
F083_210306_M466_265	2.73622e+07	0	0	1.21669e+06	0	4181.2	0	0	0
F083_210306_M466_271	2.73849e+07	0	0	1.20006e+06	0	109840	0	797131	0
F083_210308_M466_001	0	0	0	1.584e+06	0	370603	0	0	0
F083_210308_M466_007	0	12664.6	1.75582e+07	1.2785e+06	0	368548	0	1.94754e+06	0
F083_210308_M466_013	1.42273e+08	36858.4	1.26281e+08	3.77075e+06	181396	6.35639e+06	1.55532e+06	0	243599
F083_210308_M466_019	0	31082	7.94649e+07	2.59385e+06	0	379149	1.1631e+06	0	0
F083_210308_M466_025	111376681	45370.6	2.21292e+08	3.28498e+06	0	387481	0	0	0
F083_210308_M466_031	1823629242	43729.7	5.95663e+08	2985096	0	378110	0	0	0
F083_210308_M466_037	1942129016	110633	1.75864e+07	1.97156e+06	0	362912	0	5.60187e+07	0
F083_210308_M466_043	0	56289.3	4.36173e+08	2.28178e+06	0	362224	575091	1.82666e+06	0
F083_210308_M466_049	0	246136	1.61898e+08	1.18315e+06	484596	361693	0	3.61377e+06	668768
F083_210308_M466_055	0	45600.5	1.76053e+07	2.49595e+06	0	425567	0	0	0
F083_210308_M466_061	0	51941.2	9.63332e+07	1.26982e+07	1.09863e+06	408986	1.42137e+07	1.76293e+06	0
F083_210308_M466_067	0	28966.3	1.0617e+08	7.18722e+06	216533	7.31341e+06	0	1.73943e+06	918279
F083_210308_M466_073	2843521176	47876.3	1.89727e+08	12975492	584288	1.28895e+07	35968759	1.76405e+06	40675.4
F083_210308_M466_079	3.02443e+08	27798.9	6.36007e+07	3.56919e+06	117477	5.37039e+06	3.1355e+06	0	0
F083_210308_M466_085	0	0	1.7577e+07	1.04578e+06	1.0319e+06	401975	0	1.42696e+07	0
F083_210308_M466_091	1634453225	35845.9	7.72016e+07	3.18501e+06	60847.3	6.46614e+06	0	1.73434e+06	73421.8
F083_210308_M466_097	0	52198.4	1.76018e+07	630136	0	401022	0	0	0
F083_210308_M466_103	0	47952.1	1.75799e+07	3.23551e+06	34639.9	428530	0	0	0
F083_210308_M466_109	8.18212e+07	56335.9	1.29843e+08	1.7074e+06	31284.8	643165	5.77413e+06	0	0
F083_210308_M466_115	4.64221e+08	56694.2	8.9893e+07	3.50007e+06	0	367366	0	0	0
F083_210308_M466_121	8.36692e+07	80539.8	80902610	1.01204e+06	70197.6	3.784e+06	607622	1.73305e+06	615402
F083_210308_M466_127	0	44448.1	2.85067e+07	1.18249e+07	104692	479982	555806	0	356515
F083_210308_M466_133	0	0	17580912	1.90883e+06	0	369181	0	0	0
F083_210308_M466_139	0	0	1.75697e+07	2.02798e+06	0	362553	0	0	0
F083_210308_M466_145	0	32124.9	1.70555e+08	2.26065e+07	168928	9.43653e+06	0	0	304994
F083_210308_M466_151	8.4751e+07	27545.6	2.30828e+07	1.44332e+06	118612	2.47025e+06	1.20617e+06	0	0
F083_210308_M466_157	4.80425e+08	21902	7.30373e+07	1.56784e+06	0	366606	0	0	0
F083_210308_M466_163	8.02955e+08	44113.8	7.67855e+07	9.89007e+06	211060	9.81178e+06	6.67076e+07	1.7579e+06	0
F083_210308_M466_169	3319419696	31045.1	2.03448e+08	40321040	871188	1.25646e+07	1.13498e+07	0	0
F083_210308_M466_175	0	32875.7	1.77752e+07	2.53078e+06	0	390890	0	0	0
F083_210308_M466_181	1235937843	156658	1.75803e+07	820453	0	444847	0	4.35717e+07	0
F083_210308_M466_187	1392474873	38678.8	9.56866e+07	7.68686e+06	400550	425504	3.69048e+07	1.77471e+06	3.8114e+06
F083_210308_M466_193	0	45189.8	1.72512e+08	4.18605e+07	0	497573	0	0	1.63494e+06
F083_210308_M466_199	1383671388	88741	1.76094e+07	2585248	0	396828	0	1.28743e+08	0
F083_210308_M466_205	0	0	1.75545e+07	1.93128e+06	0	358053	0	1.73582e+06	0
F083_210308_M466_211	0	315263	1.75609e+07	1.29036e+06	0	361730	0	0	0
F083_210308_M466_217	0	0	0	1.9531e+06	0	415469	0	1.85106e+06	0

## Sheet: CSF Metabolite Concentrations 
sample_ID_mass_spec1	Pyruvate	Lactate	Acetoacetate	beta_hydroxybutyrate	Glyceric_acid	Fumarate	N_acetylglycine	Succinate	5_Oxo_proline	2_Methylmaleate	Itaconate	4_hydroxyproline	Malate	Ethanolamine_phosphate	Alpha_Ketoglutarate	Glutamate	Cinnamic acid	Mevalonic_acid	Xanthine	Dihydroxybenzoate	Histidine	N_Methylglutamate	Hydroxyphenylpropionate	Urate	Aconitate	Arginine	N_Acetylaspartate	Indoleacetate	Homovanillate	Acetylglutamate	Acetylmethionine	Citric_acid	Quinic acid	Gluconic acid	2-Deoxyglucose	Laurate	Glucose	Pantothenic_acid	Uridine	Palmitate	Galactose_1_phosphpate	Inosine	Stearic_acid	Eicosapentaenoic_acid	Arachidonic_acid	N-Acetylneuraminate	Adenosine_monophosphate	Phenylalanine	Serine
F083_210305_M466_020	190.328	3002.16	101.113	266.816	1.84764	47.5729	0.158109	49.8617	18.4533	10.6409	6.65056	6.34989	0.744877	4.95641	16.9693	15.419	0.186691	0.0211203	0.950898	0.0579049	17.4476	0.92971	0.069082	35.6111	69.994	31.3839	0.205046	0.376972	0.423391	0.00551948	0.076654	1205.29	0	2.22054	2.75569	2.69706	2430.11	2.38268	15.2157	23.3802	0.0674437	0.880687	74.5795	0	54.6549	2.70142	0.0880613	10.7792	0
F083_210305_M466_026	165.445	2800.62	262.955	505.723	2.86123	9.9527	0.147627	44.2819	13.6533	25.4645	15.9153	12.8505	0.731793	5.905	28.3569	21.3361	0.0792753	0.0536456	0.995391	0.0626866	10.3998	0.868732	0.037004	12.0002	62.4931	27.7116	0.0236925	0.633435	0.345667	0.00290567	0.0695729	684.133	0.303252	1.90889	0.473783	2.72384	2833.19	13.7711	15.7	19.7697	0.0569062	0.869438	66.8723	0	42.1079	3.65148	0.0709798	5.14436	231.746
F083_210305_M466_032	96.1282	2801.35	176.538	396.735	1.98676	7.57539	0.136486	48.7211	21.2468	9.27155	5.79472	19.6171	0.77725	12.3716	13.8106	18.164	0.241181	0.0292678	2.15219	0.11271	14.4202	1.2063	0.154986	113.066	32.3486	25.4829	0.0730584	1.15035	1.56469	0.00745151	0.631538	391.917	0.305305	1.91101	4.06509	2.94653	1220.08	9.98771	15.006	30.0672	0.0707435	0.823301	33.2887	0	54.5889	4.04871	0	18.1244	470.567
F083_210305_M466_038	129.604	2363.8	63.0788	539.283	1.97026	33.9912	0.125249	8.27317	13.4947	27.3551	17.0969	15.1044	1.10343	9.49507	16.2152	15.7992	0.153195	0.0186099	1.93564	0.0934635	18.7369	0.924725	0.06535	51.8105	52.0106	29.0103	0.142759	0.677681	0.532557	0.00668071	0.124886	709.647	0.468303	2.13167	1.75924	1.77804	1837.65	9.32501	11.8145	21.5369	0.0555877	0.627488	38.5973	0	40.8309	3.28884	0.0949845	8.8954	0
F083_210305_M466_044	127.964	1852.7	171.581	244.786	4.44412	26.509	0.123817	7.04778	9.27326	30.5914	19.1196	14.1739	1.30365	9.92759	22.664	28.2319	0.195258	0	0.826409	0.0987829	12.2701	1.30371	0.042483	6.20881	31.9636	24.9486	0.0651194	0.444334	0.253114	0.00554581	0.0566609	381.29	0.392654	3.60723	3.19394	1.93885	2456.44	3.11314	10.6815	36.1628	0.0610163	0.988628	31.7313	95.492	34.1471	11.2552	0	4.97024	212.201
F083_210305_M466_050	186.214	3181.31	189.804	339.716	4.37816	22.6705	0.140473	42.5978	15.7968	25.9861	16.2413	11.7798	0.771319	9.97538	8.15071	23.1439	0.140915	0.061657	0.748957	0.057516	13.4464	1.21568	0.0362448	13.885	51.2425	18.8347	0.13502	0.235181	0.111287	0.00338615	0.0278729	651.83	0.375353	4.07496	2.85413	1.80734	3163.93	6.34475	9.0975	29.4467	0.0332051	1.1108	25.4557	0	33.2656	6.3964	0.136117	7.00929	0
F083_210305_M466_056	122.965	3163.64	72.8417	286.961	2.13211	23.2962	0.118523	44.0098	11.7119	28.3337	17.7085	19.5339	0.775158	7.44463	26.7721	7.65237	0.0418129	0.0569483	0.255999	0.0888433	12.2184	0.498953	0.0288558	12.4609	41.3654	23.4574	0	0.419004	0.16102	0.00393556	0	500.203	0.42941	1.77756	2.79108	1.72443	1755.66	5.57009	11.8805	31.591	0.0671384	0.404257	80.9124	166.531	48.9973	1.86421	0.157001	10.9645	0
F083_210305_M466_062	184.11	1917.65	391.865	826.412	5.05948	9.84171	0.123413	8.02878	8.77601	42.3547	26.4717	16.7425	0.638185	4.73441	11.7187	31.4006	0.136813	0.062438	0.952133	0.0628531	8.63616	1.61172	0.0216696	9.23198	32.7543	17.6671	0.117415	0.140967	0.337012	0.00956182	0.0450177	557.185	0.612225	3.73865	1.36569	1.80149	3164.58	48.1051	15.3755	26.9692	0.0986259	1.44764	9.0347	0	0	10.001	0.147785	5.4204	84.5394
F083_210305_M466_068	68.3974	1781.57	220.445	668.925	6.1001	7.91434	0.122698	8.51586	9.61967	39.865	24.9156	11.1482	1.1057	3.30789	7.78635	24.1912	0.0354389	0.0262425	0.606831	0.0866329	7.03194	1.21106	0.0309301	3.84533	24.2007	17.0585	0.0518958	0.211623	0.109191	0.00336459	0.0419234	256.058	0.306847	3.6276	0.54569	1.56799	2129.63	18.82	11.8361	17.0141	0.0458522	0.56374	5.01578	0	0	6.00425	0	4.05586	0
F083_210305_M466_074	113.268	1701.62	155.72	187.009	3.02782	31.6586	0.116277	9.02569	9.97884	33.004	20.6275	11.982	0.755841	4.44261	25.5262	18.5483	0.0888436	0.069181	1.25047	0.125419	9.07145	0.89161	0.046984	23.5202	28.7326	14.3248	0.0567138	0.352836	0.520064	0.00169252	0.102565	323.385	0.404195	2.21351	2.54766	1.84454	1783.18	2.8132	12.8668	9.30299	0.0507865	0.601845	4.53932	0	39.7213	3.948	0.16042	7.24986	55.8684
F083_210305_M466_080	123.742	1264.05	229.576	363.593	2.39769	28.3437	0.110548	19.2234	11.1003	41.6686	26.0429	7.41115	0.795719	3.42537	46.7616	15.6752	0.0634358	0.0443891	0.540893	0.121955	7.55056	0.979222	0.0229519	14.0693	53.4318	14.5985	0.000234176	0.470339	0.237343	0.00193364	0.035117	525.499	0.568406	2.83486	1.2136	1.63404	2806.67	39.022	13.9509	19.1026	0.0436653	0.507037	76.0832	0	33.5703	3.13167	0.243014	8.54761	0
F083_210305_M466_086	98.6359	1103.18	96.2526	138.096	2.25108	10.5981	0.118061	26.8514	8.71501	39.4524	24.6577	15.9108	0.788115	5.37128	33.5844	14.0032	0.148784	0.0250676	0.779754	0.0943902	7.72064	0.810664	0.0291739	19.851	30.369	14.0856	0.0123384	0.207809	0.308915	0.00505822	0.0382363	461.757	0.485762	1.64142	1.37801	1.92786	1640.55	2.73711	8.54474	25.8216	0.063778	0.799723	82.2403	0	52.4251	3.48646	0.24898	3.89025	98.05
F083_210305_M466_092	72.5462	1591.34	174.105	189.262	1.93414	13.3495	0.105776	37.985	11.7574	7.01985	4.3874	4.08023	0.816227	6.46074	4.72152	14.1503	0.107014	0.0392571	0.498547	0.116938	9.70252	0.75604	0.0306579	7.97177	21.3047	28.3705	0.00442094	0.141488	0.242946	0.00252837	0.178326	257.632	0.384901	2.22775	1.6047	1.89361	2075.49	6.60688	14.213	24.4825	0.0272991	1.01542	68.4201	0	39.3132	4.17762	0.471844	8.67705	0
F083_210305_M466_098	88.6666	2155.41	28.2282	164.425	1.1412	11.326	0.113642	8.89854	10.3107	5.84332	3.65208	8.93647	0.898547	4.12802	5.34364	19.1155	0.165142	0.0344446	2.92205	0.110859	9.53278	1.06782	0.0742311	83.4581	41.5785	16.2921	0.0427509	0.660093	1.01913	0.00492578	0.126043	425.775	0.239175	2.72685	4.28616	1.63272	1164.16	3.96535	17.643	21.9914	0.0425582	1.23419	40.1604	0	43.7417	3.22872	0.1098	9.42008	0
F083_210305_M466_104	70.653	1356.43	231.469	205.71	2.1415	18.6648	0.108358	16.7284	11.4598	20.9951	13.1219	19.8198	0.714075	2.04011	10.0694	25.2341	0.0931518	0.123121	3.99823	0.0793525	10.2425	1.29722	0.054182	31.1855	27.3112	22.1484	0.0692577	0.738897	1.47441	0.00234174	0.294447	203.059	0.201377	2.39182	1.65007	2.02102	1073.49	3.64576	10.0522	20.8143	0.0280653	0.48677	6.54487	0	34.5859	6.05091	0	8.32639	0
F083_210305_M466_110	117.921	1590.87	213.573	284.14	3.6653	17.2807	0.0976078	34.7156	10.5893	31.3096	19.5685	14.8527	0.791831	5.67522	12.0892	35.7285	0.020986	0.077548	0.937653	0.0583358	7.9827	1.55357	0.022748	7.46116	30.5937	17.6519	0.0437491	0	0.273147	0.0126153	0.0843175	250.788	0.392427	3.08295	2.2124	1.95688	2334.02	29.0106	10.4732	19.6892	0.0610982	1.0763	65.4213	190.385	0	8.71185	0.216353	7.03612	47.3979
F083_210305_M466_116	142.465	1330.79	202.65	433.106	2.8577	41.4349	0.106684	8.8412	15.3779	21.6513	13.5321	13.5978	0.788838	4.75572	9.74601	35.8318	0.0275848	0.100396	0.880078	0.104003	9.01348	1.92519	0.0274677	31.7354	41.9527	30.993	0.0566815	0	0.270991	0.00717248	0.120859	415.395	0.371758	4.00397	4.35761	1.89973	2869.98	11.9553	18.9826	10.9523	0.0803521	1.13363	10.6149	183.01	32.4681	8.43039	0	9.61262	0
F083_210305_M466_122	149.628	4972.85	637.441	1793.81	1.32614	12.9733	0.042585	3.64173	23.7612	9.64223	6.0264	20.7188	0.549888	13.3457	10.2333	13.378	0.386093	0.0261701	3.97111	0.0776022	47.7587	1.34861	0.286783	189.483	39.896	70.0595	0.0495058	4.09555	2.70769	0.00524661	0.513928	498.149	0.386965	2.345	3.86601	1.68648	2263.52	18.7664	23.2333	12.6789	0.0875492	0.81618	35.0778	0	49.9331	1.01952	0	41.5285	67.9809
F083_210305_M466_128	136.526	1299.39	238.807	255.273	5.72002	12.5268	0.113928	8.68959	8.98629	33.7596	21.0998	8.64552	0.98707	3.21862	13.9989	18.5432	0.127132	0.0281527	0.602636	0.0644076	12.1686	1.15457	0.0390058	13.7772	25.0956	16.4643	0.0241645	0.88481	0.198352	0.0025415	0.0287315	326.041	0.444219	2.15996	1.41813	1.98837	2544.53	7.88567	12.1041	23.4671	0.0300454	0.704884	45.0933	0	32.3271	4.43881	0	7.36076	0
F083_210305_M466_134	125.871	4672.36	364.557	307.738	1.39188	11.1143	0.107196	5.51033	12.4133	17.6693	11.0433	10.2125	0.978843	6.10304	6.94092	11.4513	0.14874	0.0777199	1.08021	0.0509435	21.6959	0.698946	0.0687835	23.8793	29.273	20.2624	0	0.703801	0.910036	0.00428785	0.156327	321.624	0.340068	1.29191	1.24238	1.96512	732.969	4.16367	10.5236	11.7238	0.0476921	0.360974	37.8681	0	38.0043	1.94873	0	8.82595	0
F083_210305_M466_152	110.038	3299.64	277.023	315.864	2.42998	9.64823	0.125392	46.2641	12.4608	8.2766	5.17287	7.36799	0.838059	6.12941	14.7001	15.9903	0.118057	0.023875	0.571358	0.0871084	8.73878	0.983572	0.0282887	10.4006	20.1809	22.2247	0.043768	0.483804	0.265286	0.00401688	0.0424511	320.336	0.325258	2.06512	1.68204	1.93272	2053.81	18.5716	14.829	29.4524	0.0436653	0.498929	4.70753	0	42.8558	3.16568	0	10.8644	0
F083_210305_M466_158	47.7127	2047.95	110.028	311.605	3.62162	9.79909	0.113135	7.84903	7.4949	36.7273	22.9546	8.04567	0.63218	2.95628	9.73076	28.8555	0.108054	0.0938214	0.814302	0.0784016	7.92555	1.21496	0.0199296	13.5599	21.3568	15.3058	0.167043	0.649114	0.155125	0.0042437	0.019642	341.381	0.463134	2.68439	1.45259	2.99171	1885.38	29.173	13.0549	27.8905	0.0667025	0.577571	67.1754	0	0	4.19686	0.187352	4.9806	96.3307
F083_210305_M466_164	163.662	3455.79	145.904	717.091	2.256	7.30955	0.114415	38.0516	16.391	17.5876	10.9923	7.97705	0.752153	2.69418	8.55773	12.1362	0.118897	0.0195648	1.1421	0.0555116	21.6055	0.70417	0.0803345	31.2011	32.859	24.527	0.070671	1.22374	0.624123	0.00386399	0.174712	476.281	0.286194	1.27954	3.39133	1.90471	1966.11	11.4477	14.3177	4.74088	0.0350629	0.790508	75.9288	152.037	46.5745	1.69222	0.0882895	21.1847	326.643
F083_210305_M466_170	102.1	4218.41	26.702	738.594	2.95071	5.30637	0.0321038	13.0537	17.0232	22.8603	14.2877	20.1085	0.719731	8.12574	15.3056	19.5046	0.215689	0.0478957	3.17042	0.0962522	27.6038	1.0832	0.17837	52.4569	28.623	27.5173	0.089789	1.11388	2.63631	0.00506848	0.226233	259.481	0.510866	2.57033	1.76888	1.83507	565.98	9.94059	16.1959	25.8733	0.0475246	0.756213	30.9138	148.093	38.4282	1.68826	0.331522	14.7383	0
F083_210305_M466_176	67.4028	2292.08	273.662	211.568	2.25904	21.1084	0.121415	45.8372	14.0739	12.0905	7.55658	12.4756	0.839306	4.65751	6.07008	14.3319	0.0658875	0.0599474	1.80577	0.0999229	20.0158	0.875411	0.0585516	58.1763	14.8321	18.7172	0.0793143	1.19498	0.597641	0.00698878	0.205126	201.816	0.445694	1.55541	4.50677	1.84058	1479.87	4.34726	14.8583	22.2561	0.0211472	0.354962	71.6511	0	42.1284	2.41322	0.560101	13.6526	0
F083_210305_M466_182	52.9414	1167.63	119.436	188.385	3.01198	7.26288	0.112476	7.45817	6.85344	26.1921	16.37	8.17926	0.912801	5.13358	14.6962	23.125	0.139626	0.0541457	0.727647	0.0585468	7.35355	0.940372	0.0386426	11.1313	13.2159	15.3414	0.0601828	0.622773	0.23398	0.00492373	0.0171189	198.448	0.33141	1.92114	1.81065	2.01282	1910.05	6.89948	14.6231	28.7731	0.0255315	0.254353	73.1915	0	35.6117	4.15683	0.348656	7.22843	0
F083_210305_M466_188	88.3599	999.7	95.5588	108.529	4.0485	8.45083	0.107125	13.8575	15.5225	28.6374	17.8984	9.66845	0.776254	4.44251	9.1626	27.651	0.0579213	0.0233148	0.465701	0.101214	10.0266	1.382	0.0520391	20.0544	27.469	20.7304	0.0182515	0	0.209804	0.00525885	0	249.973	0.52932	2.28481	2.44399	1.8854	1640.22	19.356	25.0038	5.8282	0.0538025	0.299822	57.2976	0	33.4984	5.03067	0.346746	7.9422	218.199
F083_210305_M466_194	56.8592	1949.96	208.435	260.06	1.81732	20.6564	0.118354	7.31708	13.1072	17.5846	10.9904	9.13795	0.797959	1.47534	7.10884	13.4992	0.152237	0.0470235	0.792413	0.0930962	11.4096	0.76957	0.0260421	55.2656	22.2721	20.4957	0.126679	2.71491	0.436009	0.0042162	0.0716078	259.558	0.38834	1.38338	2.95569	1.62751	2398.65	6.48221	16.1521	19.7739	0.0516322	0.584205	57.8218	0	31.0335	1.70817	0	7.6474	137.967
F083_210305_M466_200	155.882	1231.26	48.8102	225.44	6.51603	33.0969	0.102633	7.50627	8.8254	28.3764	17.7353	10.922	0.813987	2.94333	21.9101	13.5999	0.104776	0.0277984	1.23408	0.0520607	6.88907	0.707758	0.0401075	30.0997	22.7835	12.9838	0.037372	0.819992	0.609358	0.00576229	0.0873683	300.974	0.322701	1.12782	3.64652	1.75302	1785.22	8.85178	12.4162	8.03743	0.0396575	0.858142	36.0852	0	32.7867	2.73003	0.406812	9.67032	0
F083_210305_M466_206	56.478	1973.51	165.364	159.4	1.79413	11.4505	0.110839	35.2632	13.2145	10.7246	6.70287	8.24108	0.745001	3.31614	9.98796	14.4166	0.0976355	0.0416128	1.2211	0.163233	7.56073	0.78804	0.0664182	63.4652	12.9007	15.7595	0.0226081	0.990717	0.739089	0.00338006	0.216715	132.46	0.381461	2.08451	3.36468	1.73708	1022.16	11.4246	13.0523	20.4125	0.0671551	0.662906	61.1323	0	49.7114	2.17554	0.543069	10.8136	155.359
F083_210305_M466_212	119.959	1577.05	119.043	372.826	2.21656	10.4851	0.107316	13.1194	14.2757	11.8339	7.39616	10.4606	0.832928	1.55945	8.4458	13.9928	0.13904	0.0500625	0.75227	0.0590513	10.7983	0.686646	0.103382	29.6111	28.1545	17.6775	0.0089232	0.724393	0.424832	0.00389985	0.123433	362.926	0.297648	1.45661	2.94034	1.89742	1705.2	2.03613	14.8495	20.3093	0.0180825	0.3665	39.0265	0	44.0672	1.98073	0.22708	9.9543	0
F083_210305_M466_218	123.91	1453.08	176.433	230.218	10.1861	28.0149	0.0822388	9.54454	14.0729	40.8471	25.5294	13.518	0.772591	6.88259	20.585	27.7197	0.0835492	0.0343525	0.725732	0.0641051	9.03216	1.26714	0.0304428	13.58	32.4686	21.7367	0.128677	0.516396	0.229715	0.00251627	0.0484552	365.559	1.26063	1.98943	1.72315	1.94933	2592.58	45.789	21.0623	21.9039	0.0383556	0.995217	65.1685	240.593	40.1676	3.4275	0	7.88774	0
F083_210305_M466_224	130.859	1607.77	285.406	453.891	3.4684	13.2595	0.100845	10.3724	13.6056	46.5843	29.1152	9.92425	0.939095	3.24234	60.1272	25.4015	0.139367	0.030765	0.530792	0.102573	8.58828	1.42219	0.0269992	23.1699	24.9084	8.13608	0.0952272	0.193054	0.239348	0.00370375	0.00840376	301.211	1.48098	2.29383	3.07963	1.73657	2816.52	17.2462	20.0271	19.8293	0.0218123	0.76971	50.4163	0	32.9868	3.87703	0	8.31636	0
F083_210305_M466_230	83.104	3016.71	309.564	437.283	8.09803	5.01954	0.097543	11.4705	10.1789	31.404	19.6275	17.8006	0.665399	6.83103	8.37034	23.504	0.0444748	0.062344	0.969079	0.0542239	9.72869	1.32731	0.0290623	19.1378	21.4357	19.173	0.103776	0.145167	0.290447	0.00391458	0.148443	261.304	0.321358	2.32472	3.7396	1.81078	2768.78	16.9707	12.0768	19.131	0.0551079	0.762437	56.88	0	0	4.54471	0.235174	4.74913	0
F083_210305_M466_236	115.246	1487.02	133.011	91.6489	3.41532	17.3896	0.10272	40.8288	12.0661	18.6092	11.6307	6.93301	0.852865	3.22446	5.83377	15.7412	0.139479	0.0532172	1.0162	0.0889921	11.8704	0.852944	0.0876362	13.3568	12.6061	11.555	0	0.643625	0.225558	0.0059396	0.0337289	155.507	0.290551	2.05493	2.4927	1.64352	1359.51	0.815747	11.6239	26.6903	0.0264154	0.633317	17.795	139.474	44.6314	3.30821	0.298344	7.1605	63.664
F083_210305_M466_242	70.0634	2018.06	168.524	278.706	2.77327	9.87959	0.0923476	16.0364	14.4762	10.4766	6.54785	5.1245	0.804041	4.97978	9.68693	16.1856	0.0311307	0.049173	0.650138	0.0812501	11.9058	0.853311	0.0302695	10.535	25.0754	28.2902	0.108184	1.31032	0.248386	0.00758938	0.114544	305.737	0.3115	2.25596	1.41033	1.86781	1731.96	13.9125	13.0494	20.8137	0.0336185	0.761935	58.569	0	39.6179	3.96014	0	10.4182	48.5435
F083_210305_M466_248	145.166	5393.4	199.205	285.268	2.26225	12.6723	0.117375	13.6047	23.0473	4.34135	2.71335	9.71985	0.857947	5.56955	7.30159	9.217	0.514443	0.0930259	0.839032	0.0714618	23.9148	0.64332	0.450527	79.4307	19.0025	24.7553	0.0735118	0.758275	2.11491	0.00333731	0.107203	230.268	0.26304	1.70796	2.5017	1.80109	1007.08	13.2311	7.75012	24.4745	0.0451596	0.275486	6.80917	0	59.6987	1.15574	0	17.2421	109.592
F083_210305_M466_254	173.47	2337.58	161.671	891.522	4.2164	24.5836	0.0896567	8.66812	21.6374	16.7985	10.4991	11.4675	1.72125	9.52096	5.68199	16.9098	0.0787529	0.0304661	0.586128	0.049417	12.3765	0.948719	0.0348023	20.5882	51.8964	23.2914	0.0230747	1.69388	0.0940533	0.00515707	0.0177299	762.803	0.229521	2.0151	3.25294	1.82666	2263.77	3.90939	9.89207	23.2062	0.0990215	0.754634	12.177	0	40.03	5.36285	0	7.05788	0
F083_210305_M466_260	167.196	2697.12	354.528	825.348	8.39103	17.7705	0.0811349	14.1678	18.3556	23.0742	14.4213	28.808	0.543034	9.04672	7.6566	62.4097	0.0924092	0.0495583	1.38794	0.0515547	9.2697	3.06952	0.04478	12.1507	37.0142	15.8177	0.0321035	0.641082	0.422476	0.00601558	0.130999	495.894	0.558939	4.51391	2.53153	1.72186	2194.26	19.9486	15.4161	21.9898	0.0806574	0.873279	6.25942	0	35.7663	11.2435	0	10.0479	2.80567
F083_210305_M466_266	84.2585	3714.43	290.786	297.707	4.28144	20.4488	0	20.8446	10.8873	16.2532	10.1583	19.8326	0.77912	8.05159	3.97135	32.8673	0.136642	0.0229751	2.50944	0.0822593	16.3375	1.37289	0.0975529	49.4742	34.1949	26.7499	0.11871	1.41201	0.727837	0.00639801	0.188925	438.019	0.355176	4.41912	2.11629	1.76881	1881.69	10.4899	17.2779	22.3624	0.0630379	0.989478	61.236	0	41.5992	6.60217	0	13.4592	0
F083_210306_M466_014	111.782	614.327	136.287	204.864	5.94348	12.5988	0.140652	39.6285	6.02631	8.95293	5.59558	7.84489	0.679186	0.550142	6.59984	24.4077	0.0875713	0.0454363	0.832446	0.0944186	4.52976	1.47955	0.028125	6.45038	29.9462	10.4718	0.111914	0	0.466687	0.00904451	0.0928045	441.336	0.454315	3.67656	2.38749	1.6695	2568.92	24.0564	15.6398	11.5521	0.155234	0.977232	53.6754	0	20.1742	6.81887	0	4.06616	0
F083_210306_M466_020	88.2885	3117.6	201.796	479.981	1.70949	12.3221	0.147327	41.3637	21.2065	2.9572	1.84825	9.49076	0.713718	4.67689	12.6572	5.82751	0.168517	0.0321181	2.1926	0.288262	49.1008	0.755097	0.0940658	228.408	50.1862	45.6689	0.00948797	3.25463	1.5074	0.00482972	0.313378	598.873	0.467741	3.0359	4.07829	2.39642	2942.25	31.9526	22.06	42.254	0.0864385	0.536988	31.697	0	19.5873	1.60661	0	25.0425	613.332
F083_210306_M466_026	58.6654	2669.86	143.907	535.289	2.60369	11.512	0.148778	8.94709	9.44056	5.60728	3.50455	11.4465	0.903812	7.55387	13.2236	10.274	0.108989	0.0193385	3.39547	0.109164	11.8347	0.912952	0.0773654	46.1627	40.7098	34.1145	0.119138	1.95791	1.54408	0.0105278	0.696502	719.184	0.440541	2.90261	1.98251	1.9755	1225.92	21.8452	16.0924	36.7978	0.0827728	0.575345	87.9801	0	13.7185	4.32954	0	6.9722	0
F083_210306_M466_032	114.179	1954.62	191.015	244.631	2.02612	22.4922	0.137998	12.2492	6.44506	2.87814	1.79884	10.8494	0.949638	4.59332	20.0883	21.6928	0.144965	0.0426148	3.52827	0.224037	24.8917	1.33771	0.0937195	97.106	68.1695	21.1036	0.0153801	1.37683	1.62666	0.00784748	0.390527	985.637	0.849208	4.6791	5.23895	1.38837	1663.01	25.8736	22.0366	33.0433	0.113021	0.457364	5.61503	301.952	32.4927	4.72243	0	10.7686	0
F083_210306_M466_038	62.3185	4005.91	141.363	822.857	10.9074	9.58655	0.143531	36.0935	22.6945	8.3821	5.23881	10.3484	0.871372	5.56402	8.73302	13.9086	0.176225	0.0246486	3.51023	0.0248545	18.2816	1.20758	0.12551	17.2575	64.169	29.5951	0.0125021	0.987573	2.12614	0.00945514	0.170127	1061.14	0.863075	3.45089	1.67523	1.69916	1363.52	26.0272	17.2605	40.4263	0.0901017	0.459389	88.0124	441.058	22.0663	4.40115	0	23.436	149.549
F083_210306_M466_044	101.389	2069.73	172.575	621.328	11.445	17.8432	0.140724	13.8568	8.3785	14.3161	8.94759	9.04486	0.643303	3.86559	5.36493	20.3644	0.100841	0.028313	0.921997	0.0375561	5.88866	1.29243	0.0349605	12.6156	72.8833	10.957	0.367024	0	0.502175	0.0101054	0.0562901	1274.39	1.06543	1.98686	3.21258	1.92404	3205.59	44.7889	15.7631	35.2386	0.045876	0.723849	23.9625	0	19.1107	5.0226	0	2.13313	0
F083_210306_M466_050	109.907	1960.7	232.094	586.145	10.2762	14.1251	0.148218	16.3354	9.67517	7.90446	4.94029	12.4417	0.465994	10.5908	6.1201	36.4707	0.0389286	0.0282767	1.25477	0.0275888	5.78766	1.88995	0.033379	0.255839	62.661	18.7362	0.21212	1.57788	0.553027	0.00916953	0.287731	1082.6	0.42243	7.97232	1.93666	1.70074	3442.69	24.1148	12.2295	34.9908	0.123939	0.879635	79.2839	0	0	13.8135	0	3.284	0
F083_210306_M466_056	213.087	2471.11	270.016	488.819	8.09792	13.2361	0.11547	48.6698	43.2912	5.24604	3.27877	13.5045	1.07731	12.5027	10.2104	28.7155	0.11735	0.0425497	2.15824	0.0607946	14.5947	1.99067	0.0578055	27.7459	122.156	33.1954	0.0968407	0.984478	0.570558	0.0142478	0.0993192	2763.9	0.369144	6.33163	3.80315	1.83562	2715.41	31.986	18.5508	23.1122	0.161846	0.78125	38.4018	0	20.6244	8.82051	0	14.5446	0
F083_210306_M466_062	130.024	1037.25	153.942	468.06	11.5248	17.0122	0.143106	14.2532	11.285	12.1304	7.58147	11.8789	1.00009	2.82384	5.93177	40.471	0.195418	0.0264617	1.0546	0.0527528	5.34986	1.75686	0.0278147	16.0507	36.5101	17.3304	0.643942	0.324059	0.379673	0.00984048	0.483302	874.189	0.428672	5.10177	3.45732	1.86923	2811.18	86.8001	20.3082	32.2169	0.146775	0.885524	54.7719	0	9.69717	8.23836	0	7.423	199.744
F083_210306_M466_068	155.219	5565.11	754.028	1468.93	6.42392	12.0549	0.087449	12.9607	17.3347	6.56254	4.10159	25.504	0.364407	9.39985	14.3864	54.2167	0.190866	0.0254379	6.13159	0.061988	13.8793	3.53966	0.138369	83.3709	89.457	30.1212	0.296827	3.65054	3.33693	0.011167	1.46272	1939.63	0.588988	4.67005	3.6543	1.8337	1225.87	42.3138	19.9583	34.07	0.0868196	0.408515	79.216	0	17.6924	9.94602	0	6.2432	0
F083_210306_M466_074	76.3957	4136.06	291.95	889.959	3.16379	11.3236	0.137842	20.8448	5.62719	5.08265	3.17665	9.56723	0.454928	8.77182	0	9.04548	0.130195	0.0329074	0.984565	0.0764937	11.8221	0.619716	0.0896218	73.7596	61.6576	20.7304	0.106387	1.57424	0.851788	0.00578837	0.469629	965.341	0.584587	2.3832	2.51591	1.82248	1702.68	22.4732	16.4621	13.6471	0.0684591	0.452444	79.978	0	24.9028	3.78323	0	6.92546	0
F083_210306_M466_080	147.647	1170.5	103.502	118.919	5.54217	18.4255	0.14738	15.0875	16.795	5.7575	3.59844	7.62712	1.04091	3.50608	5.08433	9.52573	0.0803261	0.0206139	1.40637	0.056278	10.0716	0.85256	0.0599706	17.782	46.9506	20.2026	0.0093222	0.661086	0.46376	0.00777237	0.0869167	804.74	0.491953	4.26614	2.68549	1.79447	1782.06	21.8921	14.6187	38.2476	0.0454056	0.385154	41.4858	77.1417	18.8854	6.21152	0	5.88376	0
F083_210306_M466_086	137.957	2883.09	149.93	176.907	12.9524	18.2163	0.147707	19.3321	19.8691	8.65671	5.41044	10.117	0.894844	7.58322	13.1595	40.4908	0.156328	0.030084	0.969076	0.0484207	7.00042	2.59555	0.0878397	10.801	72.5213	35.4635	0.182158	1.91171	0.533008	0.00366708	0.0386718	1135.72	0.485672	4.67223	2.58925	1.92825	2572.96	50.1181	23.8754	34.1639	0.114217	0.663371	82.4858	0	8.44063	15.7467	0	9.17446	187.174
F083_210306_M466_092	154.14	2370.78	158.464	490.02	10.3835	23.8359	0.144925	36.5144	8.46374	7.79062	4.86914	10.08	0.917266	11.0902	4.68415	22.2482	0.0767539	0.0453828	1.20561	0.0207972	5.04023	1.57164	0.0170772	1.46936	63.0947	7.97021	0.148496	1.7247	0.303025	0.0103624	0.0653547	1287.58	0.564476	5.25108	2.39723	1.83038	2956.81	24.555	13.9847	27.6541	0.0877008	0.960111	71.5774	0	0	8.97421	0.34176	4.92487	108.364
F083_210306_M466_098	110.413	775.647	126.564	217.755	8.98804	17.1778	0.141606	18.8763	6.73614	8.42255	5.26409	7.54209	0.993367	8.26381	7.93456	19.2907	0.0601148	0.0221701	0.96998	0.0749548	9.26298	1.17087	0.0204529	10.3732	50.3598	20.3011	0.263985	1.90939	0.385591	0.00486086	0.0854363	1240.96	0.349475	2.44862	3.5479	1.91206	2216.51	26.7257	12.1004	31.3092	0.0997349	0.759093	71.563	0	0	9.41193	0.704721	4.05776	0
F083_210306_M466_104	171.998	3364.67	278.657	1249.83	6.01164	13.8163	0.131778	37.3692	25.3645	6.52442	4.07776	16.8318	1.5185	19.9376	11.8446	29.8236	0.149348	0.0143164	3.04661	0.0230152	54.129	1.67873	0.0803693	68.7962	86.5217	69.3142	0.304096	4.96976	1.5823	0.010813	0.797458	2106	0.526608	2.70047	4.15824	1.92128	3334.95	39.1304	19.2766	30.965	0.146198	1.91994	11.6753	0	28.039	5.15962	0	49.3818	148.072
F083_210306_M466_110	164.392	2736.01	146.176	368.697	9.73031	18.5313	0.141328	20.0546	13.5873	6.39609	3.99756	16.6579	1.38364	12.6306	24.8137	16.1683	0.0689341	0.0359901	1.99703	0.0675842	16.0336	1.33895	0.0443474	42.9673	108.663	25.143	0.506308	0.204837	0.777917	0.00806325	0.243585	1856.95	0.718794	2.94053	2.65873	1.85979	2693.09	22.4569	14.2164	16.9603	0.108014	0.760968	18.2204	0	7.9053	7.05688	0	7.23188	0
F083_210306_M466_116	143.037	5600.68	252.934	1406.31	4.17751	11.224	0.142503	12.8471	19.3757	2.28433	1.42771	12.2186	0.874586	8.83002	0	3.1043	0.513991	0.0207803	2.32534	0.0600408	20.0078	0.598628	0.432153	122.851	48.0916	42.5931	0.138673	2.08101	4.67422	0.00511781	0.619454	699.378	0.579108	2.55994	2.39256	2.01235	1439.5	27.2371	13.9133	20.7444	0.0433662	0.658567	53.8866	0	43.8334	1.54472	0.29822	37.2765	0
F083_210306_M466_122	103.78	858.74	446.242	93.2261	6.5274	15.2632	0.143738	12.334	10.67	7.34746	4.59216	9.20906	2.17982	5.99918	0	14.9601	0.113551	0.0169141	1.43202	0.0212525	15.7073	0.623185	0.0459398	12.9629	45.4806	19.2381	0.197969	1.79543	0.398069	0.00315518	0.0995584	994.111	0.503959	2.87291	2.32106	1.87656	1673.05	37.0094	14.1591	32.5524	0.068761	0.619474	82.9133	0	9.82216	6.59141	0	4.61615	99.3657
F083_210306_M466_128	115.621	2372.97	145.757	193.082	12.27	17.497	0.140045	14.3652	21.2369	10.7141	6.69633	9.24206	1.4513	9.31726	0	44.3476	0.104804	0.0176766	1.03745	0.0903653	8.81907	2.65256	0.0296549	8.82182	68.2644	28.2344	0.072775	2.64726	0.393014	0.0131315	0	1396.38	0.711443	5.04835	2.55053	2.00208	2358.99	31.3387	19.0728	33.339	0.12956	1.07383	19.4296	0	4.93845	16.3986	0	8.81787	0
F083_210306_M466_146	60.1756	1879.29	164.194	469.918	11.258	12.796	0.142571	9.84997	7.13005	7.9919	4.99494	9.08079	0.925268	6.29638	0	28.1821	0.159321	0.0358504	0.772886	0.0279106	6.98165	2.20415	0.0422415	20.3678	69.7332	17.6822	0.0559024	0.609117	0.316898	0.00413942	0	1110.61	1.14981	2.85632	4.25395	2.5932	2916.43	88.6066	21.6981	16.7603	0.0473636	0.62806	86.1493	146.574	16.8699	6.37499	0	6.41252	0
F083_210306_M466_152	122.898	2863.32	160.458	300.906	6.07342	18.8536	0.139794	41.7967	13.9463	5.81631	3.63519	9.50995	1.22024	6.22599	19.7364	18.8021	0.0179357	0.0261	1.26324	0.0229465	7.8877	1.63222	0.0227187	10.8514	56.4665	15.2375	0.164529	0.233442	0.378686	0.00982247	0.0780733	1321.65	0.496687	2.91964	3.12246	1.99569	2752.91	23.4597	11.1915	37.6642	0.122783	0.646685	48.8164	311.626	8.38372	9.88993	0	7.06556	0
F083_210306_M466_158	132.829	4144.7	163.318	827.833	7.52376	14.1921	0.143099	68.6791	19.7481	3.0141	1.88381	8.05717	0.906953	14.2207	0	14.511	0.03988	0.0322061	0.918486	0.119528	8.79942	1.15346	0.0361086	7.71996	70.3238	45.7062	0.0720306	0.0963805	0.341167	0.00844877	0	1370.96	0.30115	4.23711	3.36072	2.07629	3282.87	26.5159	17.0656	25.8241	0.111655	0.661981	105.458	210.414	29.4511	7.28312	0	10.7582	0
F083_210306_M466_164	119.291	2854.07	181.389	396.096	16.3615	10.9032	0.0612449	17.8575	12.6735	10.4091	6.5057	18.214	1.1336	6.9567	0	66.9461	0.0244908	0.040265	1.43738	0.0936492	5.83591	3.49671	0.0314134	12.0365	61.9141	18.2408	0.148941	0	0.840902	0.0121594	0.259851	1371.78	0.642752	6.04744	4.04852	2.06257	3215.94	292.099	23.1228	38.4296	0.128048	0.977416	8.03081	0	6.79255	14.3998	0	6.1564	71.4512
F083_210306_M466_170	126.827	1746.11	146.179	578.724	12.4405	21.6177	0.137695	22.7506	8.99354	9.77049	6.10656	8.73157	1.12754	3.8407	0	19.4031	0.0597385	0.0184458	1.56099	0.0618409	4.42452	1.48413	0.0324892	16.0377	48.4361	6.08604	0.0883313	0.327571	0.57138	0.00578664	0.0830538	898.751	0.426173	2.63701	5.68171	2.06981	3326.8	35.4639	14.6875	32.317	0.034713	0.573839	87.7822	0	21.1884	4.94964	0	5.23186	273.483
F083_210306_M466_176	97.7376	3251.79	151.573	355.535	11.9698	11.6667	0.136094	13.9625	12.4543	8.14006	5.08754	11.9809	0.945001	6.83983	14.7645	14.683	0.120912	0.0586063	1.57426	0.0696805	11.2749	1.13111	0.0636513	31.413	44.5477	13.2152	0.0797197	0.641892	0.511202	0.00341856	0.0852273	1395.32	0.458936	3.77435	2.30013	1.95056	2755.35	26.7406	13.6391	8.41603	0.0768843	0.497361	20.5361	0	13.1662	6.79451	0	5.34417	0
F083_210306_M466_182	160.389	7243.98	161.631	1063.84	10.7466	15.2274	0.0539595	15.3855	20.2013	7.76393	4.85245	8.66623	3.42339	10.5037	21.7956	12.8379	0.134128	0.0225044	2.43047	0.0216354	25.372	1.0315	0.0960183	21.1156	99.706	37.0784	0.0144107	0.640686	1.07644	0.00714636	0.0645546	1846.47	0.35663	3.69418	1.90113	1.2974	3204.97	33.4205	17.2087	32.9873	0.110098	0.994218	70.0799	0	28.8853	3.83603	0	28.7092	162.423
F083_210306_M466_188	124.69	1982.09	143.612	288.57	15.2461	13.5735	0.14074	21.2414	7.22427	9.85258	6.15787	10.9059	1.29648	9.57127	0	34.7002	0.193251	0.0491879	1.1723	0.0480713	6.74107	1.79179	0.0286217	4.84717	33.8619	11.9116	0.392998	0.409796	0.464951	0.0108266	0.196723	762.624	0.624122	2.53045	3.87995	1.965	2869.23	25.2847	13.3196	33.1223	0.0706544	0.542577	46.1518	0	0	12.1799	0	6.75614	0
F083_210306_M466_194	102.913	1791.02	108.86	197.558	9.59934	16.8145	0.137237	14.1023	16.985	6.85267	4.28292	12.4614	1.04038	6.65489	0	18.1252	0.114873	0.0161027	2.14823	0.219636	15.3372	1.41379	0.0596621	69.5703	68.1135	17.7759	0.535894	1.57348	0.737894	0.00735445	0.334916	1342.22	0.728751	4.52151	6.23116	2.11272	2342.13	30.71	18.6627	34.5495	0.0992126	0.532353	30.2034	0	14.7641	6.87363	0	14.1495	0
F083_210306_M466_200	123.585	1168.6	147.075	366.017	11.1596	11.7456	0.141367	22.6071	22.989	5.43327	3.3958	11.6797	1.08067	6.65834	0	14.9963	0.101647	0.10019	1.32094	0.0773927	32.0942	1.26619	0.0213846	65.8565	88.9015	24.0059	0.163639	1.82823	0.448931	0.00711388	0.110748	1437.28	0.611842	1.75808	3.60749	2.017	3293.04	38.2968	23.0991	29.7194	0.0621996	0.661128	43.2462	0	8.57903	4.91764	0	10.9787	95.1328
F083_210306_M466_206	184.923	3390.08	165.985	519.368	11.6913	23.1877	0.0623651	13.1749	19.161	6.51118	4.06948	20.5118	0.894169	5.41683	0	43.7866	0.120424	0.02196	4.17243	0.0246778	12.0529	2.77575	0.0654121	23.7302	99.352	25.9002	0.33711	1.61039	1.66982	0.0069738	0.869752	1854.54	0.726487	5.41713	3.24209	2.2015	2873.85	18.6048	17.057	35.1154	0.117078	0.86402	15.4418	0	6.91353	14.2109	0	7.98368	0
F083_210306_M466_212	106.907	5427.55	98.7477	406.888	6.95046	14.8818	0.137385	10.0476	25.6728	4.96639	3.104	8.45115	0.881914	7.90415	4.31646	5.77064	0.105813	0.0231091	2.23047	0.0527312	25.5013	0.729458	0.0695117	15.1865	71.3242	33.0195	0.038244	1.27413	0.905786	0.00842521	0.18641	1390.52	0.261468	2.55911	1.58636	1.91057	1922.16	13.4999	14.0486	27.2785	0.0639097	1.66346	53.7458	0	24.2524	3.40151	0	15.0819	212.911
F083_210306_M466_218	76.5913	2590.44	187.593	380.814	14.2271	12.3476	0.134523	14.4473	10.5895	7.23208	4.52005	13.2752	1.10333	10.2524	0	37.6018	0.126613	0.0211851	1.40636	0.0620764	5.20461	2.7084	0.0260093	29.0883	48.7183	16.5488	0.483387	0	0.490679	0.0131739	0.212863	755.99	0.528783	4.65208	4.91712	2.10896	3504.42	53.498	19.7788	30.4465	0.142738	0.639523	16.6738	0	52.0788	9.58278	0	7.58406	85.4606
F083_210306_M466_224	155.383	4188.76	216.018	1111.27	6.94685	18.6746	0.14135	11.8028	39.0702	2.72032	1.7002	14.0586	0.882137	8.79721	0	8.17887	0.459667	0.0147479	1.66132	0.0773927	26.4679	0.953827	0.440988	130.128	46.1985	33.4081	0.282867	1.62938	3.81297	0.00438775	0.371723	1059.71	0.538897	2.4767	3.18409	2.18617	2117.77	32.3117	13.0901	9.11246	0.022674	0.575931	42.2698	0	27.9257	2.34284	0	28.7194	0
F083_210306_M466_230	192.28	4736.41	191.063	525.084	3.22613	14.7085	0.149	8.5025	25.7983	4.00355	2.50222	15.2148	1.03186	8.79062	0	23.2245	0.209499	0.0358724	6.80441	0.098739	20.441	1.84757	0.132911	111.787	120.196	28.7128	0.0877527	2.76532	2.64689	0.011264	0.436464	2522.75	0.556695	5.50185	5.10815	2.01974	1802.07	28.7463	24.914	11.0174	0.0616426	0.730159	33.9064	102.056	50.2446	6.11668	0	20.2956	0
F083_210306_M466_236	179.367	2987.14	367.521	752.916	4.23481	12.9382	0.144064	22.267	28.1576	3.75747	2.34842	12.2282	1.19632	6.02078	0	9.9027	0.114251	0.0432845	1.64128	0.118931	27.5601	1.09582	0.0694952	91.8563	78.0809	40.3826	0.0725717	0.906422	0.790494	0.00661367	0.239806	1729.82	0.437463	3.46422	4.95043	2.13276	3919.63	36.6822	20.7821	35.968	0.0468338	0.724401	98.6137	0	17.0106	3.03525	0	27.9738	658.803
F083_210306_M466_242	82.3592	301.054	859.564	42.9501	6.02063	74.8213	0.260982	80.051	16.8073	22.4817	14.0511	39.6823	6.154	7.40437	55.9994	69.8027	0.398023	0.0221466	0.347551	0.401412	0.47299	2.00325	0.060818	0	14.5632	0	0.232688	1.70287	0.240284	0.004837	0	108.889	0.145264	0.0994575	0.0871922	0.631501	192.949	8.87125	2.06195	219.389	0	0.597184	0	0	0	0	0	7.36485	0
F083_210306_M466_254	60.8454	172.432	553.954	10.5859	4.82883	61.7921	0.253808	87.3599	28.1914	24.384	15.24	24.2407	22.547	5.87803	0	43.363	0	0.0460448	0.475516	0.259147	14.1016	1.67973	0.0519451	0	8.66302	0	0.446386	0.495298	0.20973	0.00513055	0	89.1282	3.74265	1.1294	0.378908	0.482418	191.733	15.2915	3.05086	19.2763	0.0263422	1.13121	33.6397	0	0	0.325908	0	7.39593	47.4532
F083_210306_M466_260	34.3092	210.223	791.231	28.1471	7.89543	62.7226	0.479542	49.2435	31.4292	7.1386	4.46163	16.6769	7.74479	2.03545	0	46.1573	0	0	0.444443	0.414445	7.52386	1.75076	0.0274632	0	7.53913	0	0.269454	0.677237	0.192637	0.0128984	0	89.6541	1.07716	2.36877	0.400928	0.594207	191.713	13.4783	3.15312	38.8217	0.0624259	0.646719	11.6939	0	0	0.310917	0	6.34981	27.0781
F083_210308_M466_014	87.0913	3560.99	192.971	196.974	1.64134	20.0404	0.177684	26.7916	15.3776	1.03425	0.646409	9.62638	0.97902	4.66389	0	17.8275	0.216081	0.0617171	2.50304	0.113323	13.2653	0.970111	0.0849931	69.7924	20.8152	21.8941	0.17905	0.523586	1.02896	0.00200268	0.407685	201.896	0.432915	2.03085	2.74498	1.5927	987.608	0.639438	14.6713	25.1922	0.0747868	0.93479	77.8366	0	0	2.45224	0.106876	14.078	137.467
F083_210308_M466_020	78.309	3018	142.918	135.551	2.68096	17.6308	0.161718	22.6978	17.124	9.12766	5.70479	36.9713	0.974768	3.1026	13.1225	16.6348	0.140697	0.0286495	0.553665	0.0593114	9.14842	0.847107	0.0552343	9.71012	22.0314	18.4946	0.0467021	0.638069	0.318537	0.00562525	0	220.847	0.447245	2.42573	1.63732	2.96216	1975.4	4.83022	12.233	40.562	0.038754	0.425477	96.8378	0	0	2.68086	0	11.9379	0
F083_210308_M466_026	174.434	3364.68	942.618	177.374	3.75437	14.4054	0.16859	24.4748	22.2818	3.9726	2.48288	9.69288	0.881064	7.02199	0	16.8465	0.124036	0.0559958	1.00421	0.0603199	17.4831	0.611448	0.041953	21.0723	47.1804	28.2237	0.00701812	0.851674	0.319298	0.00235688	0.185498	526.28	0.386419	2.63197	1.8413	3.03768	1815.34	48.2548	14.1051	23.1937	0.110691	0.482917	95.4077	89.577	0	2.32097	0	9.83609	143.041
F083_210308_M466_032	120.017	2519.2	735.052	105.733	3.08788	12.6895	0.140021	19.2869	16.739	3.43569	2.14731	15.7415	0.893364	3.12646	24.4931	11.0453	0.126088	0.0235841	0.821791	0.0427682	21.3354	0.528647	0.0396649	13.0705	32.3731	17.9254	0.00770759	4.03957	0.425166	0.00317783	0.142717	321.061	0.384529	2.15911	2.2404	1.94587	1425.77	25.8077	13.3182	17.725	0.0565455	0.286861	90.2404	302.66	0	1.82439	0	9.4756	407.239
F083_210308_M466_038	125.325	2481.37	139.185	91.0124	2.64004	23.4936	0.0211089	27.1376	11.3277	6.42541	4.01588	7.0481	0.967054	6.13736	16.1886	26.0876	0.249973	0.0365927	0.720779	0.0528948	12.9304	1.13545	0.034941	16.2192	31.4046	22.263	0	3.40227	0.238614	0.00527059	0.189163	381.395	0.414771	4.08626	2.59053	3.35812	2111.12	21.9576	13.933	37.0354	0.0525613	0.725277	4.65436	0	0	4.22937	0	6.22589	14.9177
F083_210308_M466_044	102.669	3625.73	103.108	267.2	2.05668	15.8109	0.139415	7.47428	12.595	2.77835	1.73647	4.02612	1.05142	6.9701	7.08206	15.1413	0.121407	0.0260383	0.508725	0.0808526	12.7486	0.883821	0.0264424	9.2611	32.8416	23.3945	0.0261689	1.38551	0.26606	0.00329229	0	231.081	0.381448	3.24659	1.63957	2.05721	2096.71	0.182915	12.6425	30.7686	0.100279	0.800163	66.1961	0	0	3.20919	0	9.70958	0
F083_210308_M466_050	128.822	3637.37	125.66	224.145	1.50375	12.9337	0.134612	15.8858	13.1986	1.68422	1.05264	18.4856	0.915675	2.57867	0	29.3163	0.227088	0.0879042	5.74531	0.0892657	23.0339	1.58492	0.155532	51.0891	36.2504	31.6792	0	1.05216	2.7426	0.00593484	0.959568	328.666	0.381243	3.71679	3.80405	1.60264	919.672	12.6434	18.6699	11.8902	0.0159545	1.21425	69.9438	0	9.393	3.54751	0.326682	12.9861	0
F083_210308_M466_056	188.58	2936.48	238.423	238.963	4.0001	16.876	0.141801	9.07282	13.9404	8.89632	5.5602	11.7811	0.968305	3.28248	61.7644	39.0985	0.0836348	0.0781315	1.02399	0.0897988	12.7283	2.00773	0.0481605	15.0465	51.3205	25.6236	0.344394	4.80194	0.789909	0.0067481	0	438.563	0.428266	3.71496	2.97869	0.960849	2826.75	20.8686	17.8119	10.2505	0.0700228	0.918476	32.611	0	0	7.91629	0	4.85444	0
F083_210308_M466_062	84.0255	1607.75	233.735	111.698	2.22298	39.9568	0.138761	9.09017	9.62416	7.24743	4.52964	7.83181	0.984026	4.70996	14.6347	25.931	0.0880537	0.0240856	0.891696	0.0543359	14.7311	0.990695	0.037998	12.9221	35.0242	21.0463	0.121727	4.90667	0.395138	0.00438754	0.041047	412.77	0.350912	3.54343	1.22592	2.01427	2336.41	14.0627	12.4034	29.8776	0.04965	0.7615	71.0564	0	0	4.01759	0	8.75936	0
F083_210308_M466_068	133.409	2766.04	186.678	115.581	1.43619	5.93435	0.114814	8.71613	11.8238	0.539702	0.337314	13.056	0.943491	2.36253	7.61651	26.0988	0.147809	0.101449	2.40834	0.162324	17.2167	1.22478	0.0902413	133.166	31.5664	23.0148	0.0456166	3.47536	1.10208	0.00496279	0.153354	327.145	0.224996	2.76291	4.55777	1.94434	1550.58	8.47084	19.6887	32.0726	0.0530029	0.716327	65.6298	0	0	2.29013	0.254929	12.8895	0
F083_210308_M466_074	64.649	2142.1	245.409	133.685	1.77464	42.6578	0.129861	7.98646	11.5897	5.07096	3.16935	11.1102	0.940531	5.24847	34.1769	23.9391	0.257455	0.0358588	1.27094	0.0865896	17.3685	0.985345	0.191319	50.8932	22.9576	23.618	0.0558058	0.485154	0.515628	0.00311239	0.0412902	211.841	0.46241	2.65403	2.15741	1.88515	2283.42	8.25165	15.4896	30.195	0.0721433	0.881082	72.7174	0	0	2.80088	0.136746	16.9525	0
F083_210308_M466_080	78.3444	1249.91	172.817	127.603	3.08355	18.848	0.134832	9.39806	11.513	7.1362	4.46013	11.9703	2.45545	4.00407	24.0014	14.4596	0.048684	0.0265049	0.319664	0.0483093	10.765	0.68021	0.0576568	17.474	25.0304	10.3571	0	3.24028	0.205286	0.00318131	0	206.315	0.393943	2.09847	3.18472	1.97184	1985.83	42.9791	12.1774	16.826	0.0569553	0.210585	63.4789	432.888	0	3.16523	0	10.319	0
F083_210308_M466_086	73.1104	5361.18	722.983	370.087	1.57155	25.531	0.0983316	5.02331	12.9791	5.64189	3.52618	13.6668	0.873473	4.99917	15.1037	13.8589	0.148391	0.0594181	2.34127	0.0494488	13.0848	0.952507	0.0855546	39.9775	22.3863	19.9125	0.283164	0.134812	0.972845	0.00470928	0.21571	172.862	0.528494	2.67145	1.50941	1.84928	922.993	12.3	14.1568	36.0084	0.0909761	0.820548	80.098	0	0	1.35661	0	11.5604	0
F083_210308_M466_092	111.745	3476.89	130.853	165.936	1.27688	22.8747	0.124522	21.84	15.3067	3.6821	2.30131	18.1932	0.81338	5.00463	22.5551	14.1792	0.115786	0.0314409	1.81819	0.0756385	19.2944	0.883006	0.0746932	36.5126	39.979	28.3506	0.051387	0.628274	1.04959	0.00307645	0.19757	250.496	0.381612	2.26213	1.89717	2.00015	1374.03	0	14.448	30.7017	0.04998	1.42894	38.7376	0	0	2.17982	0	10.1161	0
F083_210308_M466_098	75.4177	1925.69	262.055	283.207	3.15583	32.7478	0.108509	8.48574	13.0115	10.9429	6.83932	6.31414	0.883982	2.51116	31.4339	38.3608	0.0772652	0.0394703	0.684163	0.135436	12.405	2.0725	0.0418753	35.4382	13.3691	10.4771	0	2.69238	0.357613	0.00620797	0	216.304	0.607682	4.02891	3.64789	2.08511	2751.2	17.6615	21.0566	32.8058	0.0399052	0.912085	46.6785	0	0	4.67478	0	11.1391	0
F083_210308_M466_104	120.364	2640.39	311.043	211.416	3.84716	17.9549	0.113747	8.87765	12.1039	12.3223	7.70146	15.7816	0.858835	2.4519	87.3141	49.8116	0.0505698	0.0655141	0.780019	0.0557411	7.50998	2.30505	0.0442895	13.5409	45.8805	7.61819	0.149226	0	0.427201	0.00543811	0.124493	392.381	0.553552	6.47895	0.385875	2.04908	3446.79	32.7225	15.6195	33.9101	0.0799128	1.34931	47.2491	0	0	5.98732	0	3.84444	0
F083_210308_M466_110	115.935	1518.9	61.2012	111.213	3.8809	26.0193	0.1274	10.2626	13.2495	2.68224	1.6764	4.05124	0.962048	3.6608	15.26	16.4987	0.00870476	0.0277017	0.582449	0.0476961	21.9389	1.95352	0.0307739	22.0655	35.7174	18.4516	0.0788665	5.15379	0.217206	0.00325705	0	445.467	0.363969	3.63434	0.65427	2.13099	863.144	0	6.12826	24.7713	0.0225408	0.487939	38.3262	0	0	4.03494	0	3.00249	0
F083_210308_M466_116	87.6457	3043.37	84.8498	149.088	2.1321	18.0073	0.109696	30.3419	19.8734	3.83461	2.39663	12.4196	0.893739	3.19475	0	16.6503	0.0840411	0.0219464	1.72233	0.0740986	12.3918	0.787543	0.0266866	18.2292	26.2828	26.2769	0	4.15793	0.450712	0.00360547	0.0693498	155.83	0.369234	2.20186	0.945821	2.03575	1440.97	0	10.7763	12.7073	0.0214391	0.358808	38.5151	0	0	1.46011	0	12.7297	0
F083_210308_M466_122	77.4856	9857.27	177.218	1139.33	3.06815	5.30685	0.0190412	29.0723	27.0933	1.45738	0.910864	14.9956	0.940029	8.82034	0	21.4071	0.499477	0.0731018	1.83616	0.0983908	27.5444	1.38031	0.562696	81.8496	10.0281	34.8011	0.146713	3.1946	4.08991	0.00265102	0.705367	156.906	0.3436	1.30552	4.90599	2.01842	740.247	8.13507	12.5428	27.4468	0.0621371	0.985184	30.2818	235.1	0	0.348146	0.223304	40.5191	0
F083_210308_M466_128	124.415	2321.66	211.622	205.38	7.16439	39.9903	0.108213	9.28509	13.9141	8.67419	5.42137	11.4961	0.850454	6.85088	24.6981	36.9125	0.109059	0.0293008	1.39404	0.0511234	10.7632	2.17208	0.029694	9.6349	38.4322	25.254	0.242899	0	0.545652	0.00975652	0.0850759	416.675	0.332084	6.77717	2.74016	1.99237	2891.98	3.70976	12.5904	29.4572	0.063218	1.26077	31.3103	93.7949	0	5.96015	0	6.12237	0
F083_210308_M466_152	99.2273	2847.63	344.456	148.32	3.02345	13.3936	0.118557	17.1261	11.2743	7.80585	4.87866	8.28243	0.945327	3.86298	26.0059	27.3017	0.123432	0.0219648	1.58309	0.0567938	12.6059	1.33975	0.0357488	13.6131	15.8069	23.6846	0.199904	0.100647	0.449541	0.007437	0.110054	198.524	0.421104	4.25818	2.7029	2.21645	1867.64	6.60552	10.6496	22.6412	0.051957	0.829597	64.5681	225.264	0	5.73988	0	10.4008	0
F083_210308_M466_158	101.858	2290.28	166.457	113.075	1.65001	4.82542	0.124899	24.9074	15.1705	1.49694	0.935588	11.9405	0.698242	1.63208	10.7052	16.8494	0.0674817	0.0377895	0.722375	0.130525	7.8491	1.41868	0.0324642	19.7455	16.1519	20.5066	0.0439733	3.93689	0.32608	0.00308328	0	200.265	0.427328	1.83568	0.840061	2.14262	1342.47	17.7878	14.0683	26.6067	0.075348	0.66242	83.1703	0	0	1.83862	0	15.0446	0
F083_210308_M466_164	118.227	1776.22	973.37	108.187	2.14401	4.68875	0.116748	5.37686	13.1331	4.52086	2.82554	7.22164	1.07193	1.74367	0	20.8181	0.203155	0.0415497	1.42122	0.0920456	9.03209	0.990926	0.157449	48.7039	18.7847	8.75241	0.00945707	0.513321	0.65004	0.00662073	0.0993552	226.928	0.392218	2.1278	3.7561	2.07447	1765.45	7.95567	13.1824	39.6917	0.0257583	1.47999	59.3504	0	0	3.46383	0	11.2031	0
F083_210308_M466_170	106.459	3669.7	672.843	123.848	1.81081	12.466	0.114274	8.83564	19.2931	3.08906	1.93066	16.2589	1.00204	2.61433	0	10.9584	0.244395	0.0283924	1.06014	0.113212	15.2243	0.621408	0.188	61.1595	17.0135	21.9975	0.00730789	0.366099	0.990324	0.00192398	0.0725048	224.02	0.354726	1.41243	3.13962	2.10251	1845.92	54.5835	8.50252	16.4974	0.0301428	0.847599	85.8599	0	0	0.724471	0	8.63459	0
F083_210308_M466_176	98.3591	1337.75	710.749	168.596	2.79266	32.1331	0.113189	18.522	16.8077	7.42507	4.64067	8.9866	1.01981	2.79838	0	26.6308	0.0565812	0.0814959	0.821749	0.0919384	7.68054	1.20608	0.0344496	23.3066	12.1438	15.4895	0.00684089	0	0.332857	0.00604964	0.0469431	186.86	0.75231	2.80753	2.45145	2.02229	1935.25	22.9343	18.936	18.317	0.0629406	1.34893	20.0679	0	0	3.431	0	9.7348	0
F083_210308_M466_182	191.198	2987.05	126.712	187.588	8.61879	13.4624	0.128443	26.9541	18.5329	5.34883	3.34302	17.0412	0.973142	10.8572	6.37315	40.6668	0.109716	0.0396825	1.11579	0.0540548	21.9805	1.94776	0.0238012	20.3961	53.6981	33.8862	0.100556	4.03172	0.330433	0.0077129	0.125655	895.028	0.400358	5.33562	3.33036	2.16022	2857.31	24.2147	16.6076	35.0053	0.128551	0.913096	77.4301	0	0	6.08179	0	8.18865	669.397
F083_210308_M466_188	235.27	4392.4	300.515	381.324	2.47167	12.0439	0.106531	7.81531	26.8468	4.60697	2.87935	10.985	0.831061	2.84801	14.7527	20.5087	0.268066	0.0687573	1.32155	0.0887071	29.304	1.07946	0.209612	47.7174	51.2788	29.8559	0	1.08292	0.71355	0.00291796	0.190223	601.472	0.460465	2.9669	3.65111	1.9741	2502.17	10.651	17.3406	14.2894	0.0572024	1.24846	75.3392	0	0	1.9937	0	17.8739	0
F083_210308_M466_194	103.715	3317.3	154.297	151.655	6.78079	7.80322	0.125695	24.2246	16.213	3.80984	2.38115	9.61576	1.1656	5.20135	5.82804	24.5687	0.0789328	0.0551756	0.961433	0.0457338	10.2848	1.22399	0.02453	10.6128	31.6992	20.3765	0.143701	2.93311	0.321333	0.00572304	0.052129	495.177	0.325908	3.69854	2.80285	2.14852	2915.44	16.1919	15.6293	30.1371	0.0865788	0.763624	0.365187	0	0	3.92562	0	7.08528	0
F083_210308_M466_200	104	2091.9	203.257	152.46	6.17097	11.3588	0.0998992	5.13276	12.9879	6.76756	4.22972	12.6548	0.868677	2.7838	14.06	33.5041	0.0490312	0.0263028	0.846555	0.054881	9.37438	1.39277	0.0387306	11.2905	17.2902	21.3889	0.103875	0	0.318391	0.00608968	0.107296	207.286	0.354664	4.79245	3.28395	1.90608	2427.53	14.5856	16.228	25.0339	0.0386997	0.851985	0	0	0	4.61788	0	9.3567	208.098
[truncated: 127 more columns]

## Sheet: CSF Cytokine Concentrations
Sample.ID	Donor	Date	Day	Day_number	Fractalkine	GM-CSF	I-TAC	IFN-a2a	IFN-b	IFNg	IL-10	IL-12p70	IL-15	IL-17A	IL-18	IL-1b	IL-2	IL-21	IL-22	IL-23	IL-27	IL-29/IFN-1	IL-33	IL-4	IL-6	IL-7	IL-8	IL-9	IP-10	MCP-3	MIP-1a	MIP-3a	SDF-1a	TGF-b2	TGF-b3	TNFa
1_19.02.2019_Day7	1	19.02.2019	Day7	7	603.004	152.335	0.157237	0	5.66624	159.817	0.699727	31.2211	9.89686	0.252903	49.5485	0.706247	0.36041	7.7873	3.50784	714.973	187.078	3.37613	0.00999502	0.247789	16.1479	0.62888	224.649	1.74037	0.115707	1372.15	1.63328	0	73.8467	362.513	1.66499	1.40538
1_26.02.2019_Day14	1	26.02.2019	Day14	14	388.581	158.453	0.0545881	0.311621	4.31961	137.971	0.535688	39.6463	9.20935	0.195313	40.8616	0.556499	0.125286	9.01774	2.63201	560.108	172.158	3.39586	0.032054	0.0742547	12.0787	0.154344	202.266	2.04926	0.173385	1296.09	1.49771	18.1752	6.56219	366.352	3.58298	1.36982
1_13.03.2019_Day28	1	13.03.2019	Day28	28	331.361	138.818	0.0534299	0	5.27803	70.3286	0.413252	24.5098	9.27601	0.221223	42.7463	0.44209	0	11.2084	1.61511	382.437	136.192	3.46835	0.0482066	0.104384	5.96174	0	196.138	1.84982	0.153527	973.357	0.638603	6.19531	4.3314	435.595	3.05699	0.807864
1_10.04.2019_Day56	1	10.04.2019	Day56	56	320.5	119.095	0.139585	0.221219	4.99725	60.9567	0.38918	60.8032	9.98168	0	42.0977	0.552635	0.0430694	9.20858	1.55376	464.608	115.318	0.750218	0	0.117904	5.8923	0.830886	145.129	1.97809	0.169539	1009.06	0.554063	59.4787	18.5855	460.345	2.97572	0.629667
17_05.02.2019_Baseline	17	05.02.2019	Baseline	0	259.892	154.627	0.122536	0.598911	1.01974	24.1983	1.19685	41.0518	5.80994	0.152456	4.54363	0.778535	0.441919	14.7631	1.07943	411.744	49.3407	1.27871	0	0.119714	1.48635	1.08157	85.1389	5.01196	0.153493	872.515	0	47.0519	5.4583	80.0881	1.90336	0.448241
17_12.02.2019_Day7	17	12.02.2019	Day7	7	383.61	155.086	0.136793	0	0	23.3866	1.95117	56.3769	5.70041	0	7.00479	0.735985	3.58536	0	0.966743	574.714	64.1645	0.0698603	0	0.087204	1.87795	0.626452	98.5186	5.51805	0.252019	1536.2	2.56922	40.7688	9.82067	476.223	2.93417	0.783273
17_04.03.2019_Day28	17	04.03.2019	Day28	28	161.12	0.216162	0.0313434	0	0	0	0	12.0943	0.455343	0	0	0	0	2.59779	0.158052	35.1593	5.29956	0.262188	0	0	0	0	0	0	0.0218569	29.0193	1.07103	9.54802	4.90634	0	0.345709	0
31_28.01.2019_Baseline	31	28.01.2019	Baseline	0	285.119	162.352	0.0385085	0.101499	3.89391	2.09097	1.73427	0	21.8645	4.5846	52.0633	0.491113	0.745155	5.25396	11.9823	247.745	208.051	2.96927	0.0338488	0.0196808	20.1026	0.513744	157.806	3.38548	0.0832951	370.712	0	10.7934	5.17138	495.801	3.5521	0.459835
31_04.02.2019_Day7	31	04.02.2019	Day7	7	325.725	169.616	0.0669229	0.362377	1.78843	0	1.12894	11.9932	19.9457	3.70171	37.6308	0.281545	0	6.14692	4.97377	304.465	164.417	2.67956	0.0906193	0.0687624	8.33986	0.494702	127.16	3.26447	0.111729	362.053	0.551486	7.88682	13.2002	307.564	2.81907	0.294157
31_11.02.2019_Day14	31	11.02.2019	Day14	14	214.329	137.834	0.0451736	0.300944	3.74404	0	0.76087	0	16.9098	1.85935	21.6608	0.302043	0	8.42163	2.89452	190.655	87.7996	11.5701	0.289924	0	4.47575	0.217433	109.249	3.53228	0.0775835	266.929	0.538286	6.45487	14.1586	405.362	2.26007	0.365424
31_27.02.2019_Day28	31	27.02.2019	Day28	28	347.349	191.393	0.0962487	0.191696	5.28179	10.6965	1.05455	13.502	20.1157	2.74377	27.4514	0.615967	1.68319	4.58847	3.58919	670.678	98.0492	3.0342	0.0578532	0.08907	13.9588	0.417683	211.652	6.24362	0.126518	1217.29	1.4503	9.56573	18.9509	701.669	4.14435	0.452026
32_23.01.2019_Baseline	32	23.01.2019	Baseline	0	1459.97	342.033	0.17695	0.485429	5.18872	632.597	10.9149	319.889	13.8895	3.92559	492.071	3.19935	2.08984	0	33.1386	1034.38	1335.49	72.2566	0	0.595224	286.992	0.567257	762.047	1.42131	0.899962	9602	99.0895	55.6049	33.1542	519.107	5.81204	7.255
32_29.01.2019_Day7	32	29.01.2019	Day7	7	764.795	197.128	0.283578	0.418191	0	88.7499	11.4008	121.683	7.65764	3.35607	102.411	0.320271	0.977354	0	2.3379	1379.58	645.311	8.08532	0.0802894	0.0784054	17.758	0	152.848	1.93137	0.299875	4684.31	6.2766	10.3988	23.6215	811.456	7.80752	2.80888
32_05.02.2019_Day14	32	05.02.2019	Day14	14	518.55	148.732	0.153176	0.518177	2.5548	27.5707	3.388	68.8095	6.24303	1.07555	47.6743	0.479724	0.77545	0	0.917991	403.868	294.803	2.98491	0	0	16.6798	0	115.171	1.93724	0.329843	1115.4	2.97001	19.7177	85.4511	661.779	5.02003	0.909911
32_21.02.2019_Day28	32	21.02.2019	Day28	28	265.331	174.878	0.04002	0.117377	5.36739	9.78733	1.33097	25.7502	6.88926	0.859822	23.6239	0.197758	0.36041	0	0.915037	751.505	185.469	1.59139	0	0.0404462	18.6001	0.162883	98.0123	3.27012	0.130132	1009.13	0	3.24504	5.55464	756.812	5.88537	0.477454
32_18.03.2019_Day56	32	18.03.2019	Day56	56	337.971	144.644	0.0809776	0.262453	3.1516	4.99826	0.643066	31.8239	5.64705	0.286897	19.564	0.347606	0.428107	4.95454	0.869262	316.83	88.9051	1.33135	0.119259	0.0590895	5.61179	0.0437364	73.7097	3.15503	0.215438	528.789	1.36618	13.06	12.1687	696.366	4.26773	0.601292
33_13.02.2019_Baseline	33	13.02.2019	Baseline	0	2664.19	1223.36	0.687058	0.116643	6.22735	3388.91	13.915	880.23	9.60487	0.833899	1285.58	41.0123	0.818806	14.2141	0.732658	8456.37	4085.12	32.633	0	0.566388	19.1766	0.284074	1242.5	3.19949	0.727149	11443.2	43.1043	105.724	217.586	373.909	3.38683	39.2798
33_20.02.2019_Day7	33	20.02.2019	Day7	7	1929.27	942.351	0.473233	0.479677	3.15544	1096.1	9.22569	373.699	7.56356	0.545967	594.984	2.09913	0.47178	6.70212	1.03176	3772.99	2297.06	13.8332	0.173142	0.439425	7.96991	0.150108	725.036	2.19586	0.678193	11064.9	26.9387	55.3727	240.046	188.183	2.34138	17.9521
33_13.03.2019_Day14	33	13.03.2019	Day14	14	1489.81	796.973	1.09826	0.354699	4.60038	2563.76	8.06689	295.179	9.64248	0.982179	465.995	3.65011	0.621851	17.8766	1.22069	4733.01	1952.3	16.2549	0.0586677	1.37849	13.3228	0.121069	1365.37	2.80595	0.537003	11278	15.6406	78.6962	472.521	404.28	3.10398	18.9941
33_25.03.2019_Day28	33	25.03.2019	Day28	28	1657.06	860.333	0.799276	0	2.22746	6172.54	201.147	427.259	10.3968	0.980123	423.34	5.83696	1.9922	0	1.13583	5276.9	1860.57	16.9852	0	0.768824	22.0654	0.302586	2105.07	4.12173	0.695333	11582.7	36.0501	87.8223	236.614	326.371	2.86992	21.1599
33_10.04.2019_Day56	33	10.04.2019	Day56	56	1355.06	602.71	0.262602	0.221588	4.60938	3594.17	10.5266	201.22	8.16106	1.13161	302.834	3.68325	1.10774	21.2941	0.870788	2994.19	1577.31	14.7981	0.0225336	1.15446	17.2261	0.39126	1176.84	3.66304	0.36429	9716.84	14.0762	58.6456	122.847	440.549	3.13066	26.0611
48_25.03.2019_Baseline	48	25.03.2019	Baseline	0	766.719	200.219	0.638751	0.0929087	4.62331	158.721	45.2958	207.247	5.09488	0.0861531	10.987	0.486551	1.45898	0	0.758983	436.271	149.806	1.11258	0.0160221	0.237439	2.40954	0	217.704	1.15361	0.42329	4304.72	9.49356	8.56743	125.338	374.126	1.37739	2.9893
48_01.04.2019_Day7	48	01.04.2019	Day7	7	242.78	137.009	0.0857327	0.431802	1.03346	2273.18	9.11346	56.0478	3.93604	0.123991	8.85326	2.28829	0.637653	10.6029	0.935477	463.331	103.712	1.56615	0.0896362	0.167306	127.858	0.505996	287.357	1.97133	0.159536	568.844	0	16.1951	5.38451	180.769	1.34425	4.71071
48_08.04.2019_Day14	48	08.04.2019	Day14	14	0	171.821	0	0	2.98284	5.60768	0.413246	11.5508	4.88905	0	8.8902	0.439715	0	8.39922	1.14636	287.12	94.6283	1.18522	0.077038	0	4.94168	0.259518	121.778	3.0254	0	440.14	0	0	0	441.469	2.18565	0
48_22.04.2019_Day28	48	22.04.2019	Day28	28	150.026	42.9717	0.0288022	0.378009	5.20103	6.10155	0.23416	8.10689	2.43549	0	4.06701	0.215483	0.274259	1.88032	0.563037	42.8928	16.9761	0	0.0442704	0	4.25517	0.0340585	57.7213	2.38271	0.119308	89.2072	0.148842	3.40353	4.14992	0	0.590456	0.413273
49_25.03.2019_Baseline	49	25.03.2019	Baseline	0	61.3286	125.988	0.0641729	0.265109	1.8736	5.61448	3.52612	10.4971	6.39456	0.109659	5.26084	0.748404	2.28895	8.88685	0.90739	190.601	54.9308	0.388234	0	0.0350042	3.5743	0.663625	61.4988	1.64385	0.135346	212.56	0.703009	10.6966	1.0443	43.0043	0.855971	0
49_01.04.2019_Day7	49	01.04.2019	Day7	7	76.4216	89.8435	0	0.231703	5.42167	0.21022	0.953705	0	4.86568	0.0443072	3.19727	0	0	3.74373	0.736342	96.2505	25.9447	0.237325	0.123185	0	2.32942	0	46.2641	2.44836	0.092741	109.846	0	0	4.73129	383.131	2.50669	0
49_08.04.2019_Day14	49	08.04.2019	Day14	14	114.719	180.784	0.0112535	0.253975	0	0	0.60049	6.67257	7.25895	0.0861531	4.50282	0.0719586	0	0	1.11967	156.959	44.3732	0.87061	0.0802894	0	1.5621	0.197989	71.0684	2.94096	0.0566663	153.557	0	4.91822	7.15381	395.536	3.21652	0.137277
49_22.04.2019_Day28	49	22.04.2019	Day28	28	147.138	97.9205	0.0506946	0.581461	2.81131	5.26374	0.25536	0	5.16612	0.124285	4.33718	0.158839	0.11563	7.90508	0.732669	193.259	21.4166	0	0.12514	0.0555397	4.21499	1.05366	39.9605	2.98434	0.115165	155.099	0.48039	0	0	330.873	1.19969	0.0279319
50_25.04.2019_Baseline	50	25.04.2019	Baseline	0	2542.31	397.29	0.358382	81.9792	21.4335	18519.6	25.6347	829.805	23.0659	1.29547	345.875	5.71264	13.8429	37.8021	29.4597	6946.51	1240.74	207.991	0.424779	2.17899	59.262	2.55372	1593.31	3.70072	1.37488	9876.46	79.6739	92.6154	302.609	710.974	5.11678	38.2456
50_02.05.2019_Day7	50	02.05.2019	Day7	7	2470.18	510.739	0.608305	26.8299	17.6054	14097.5	29.5482	1529.45	22.9273	0.84528	345.878	5.49504	5.94594	44.74	24.0239	9434.91	1314.5	103.312	0.271982	0.837036	113.877	2.05979	1570.83	2.33563	1.24499	11465.2	135.825	117.885	205.904	338.115	3.6126	35.3154
50_08.05.2019_Day14	50	08.05.2019	Day14	14	1671.79	250.239	0.327631	9.96742	17.867	4510.78	19.2208	469.382	15.5728	0.929813	211.095	2.03374	9.06833	28.715	8.67293	2024.11	868.711	36.5329	0.32444	0.623118	17.655	2.45643	562.032	1.8564	0.704364	10080.4	14.363	35.4337	154.586	550.389	3.17674	14.349
50_22.05.2019_Day28	50	22.05.2019	Day28	28	1418	234.161	0.291674	9.3363	7.94716	3168.62	19.822	355.238	13.6078	0.400701	242.789	1.55434	8.50857	12.7836	8.66624	1869.22	1023.33	31.6796	0.178563	0.558768	10.2726	1.5462	448.956	1.55888	0.70796	9644.84	12.1581	62.4567	108.465	446.809	3.10266	13.2985
50_20.06.2019_Day56	50	20.06.2019	Day56	56	1003.76	252.451	0.476085	0.362534	3.59472	2106.88	12.4443	304.183	14.7417	0.919696	154.859	5.58371	4.85447	7.83028	4.65503	1769.08	733.746	8.9224	0.072874	1.05824	20.2852	1.13214	896.855	1.72632	0.557477	10788.8	10.5768	56.431	228.096	483.237	2.73527	11.0484
50_17.07.2019_Day84	50	17.07.2019	Day84	84	1016.53	229.798	0.514358	0.598988	5.08834	622.709	5.36207	266.514	14.7292	0	83.7186	154.355	5.17013	14.7648	3.11208	1925.26	514.185	4.69451	0.150215	0	99.0663	2.33046	975.963	2.83981	0.434178	10465.8	24.5244	16.5383	92.3172	338.763	2.0459	4.02416
51_25.04.2019_Baseline	51	25.04.2019	Baseline	0	1362.18	381.952	0.302304	0.409095	3.67474	5443.23	12.5964	278.747	18.2453	2.09735	162.483	4.2787	2.32111	0	13.0818	1754.62	554.15	9.99578	0.0584944	1.15248	92.0385	0	1229.63	2.19593	0.784121	10307.7	49.7218	42.8572	98.3265	530.134	2.68951	19.9642
51_02.05.2019_Day7	51	02.05.2019	Day7	7	1336.63	227.238	0.497848	0.37004	8.04464	5456.29	16.7714	440.404	20.5869	2.25683	149.631	5.12305	2.08663	11.9969	19.8975	2863.12	711.203	9.17961	0.082769	0.584628	87.0749	0.765723	1571.61	3.85626	0.677425	11470.8	27.9008	110.923	86.3213	69.8474	2.35372	16.208
51_08.05.2019_Day14	51	08.05.2019	Day14	14	1389.38	206.019	0.181394	0	5.5465	8841.66	25.4953	322.419	19.6497	8.15302	194.837	11.9254	2.36193	9.00063	29.0613	3115.64	813.31	7.38018	0	2.46378	364.181	0.373679	3699.3	2.7083	0.454291	10042	46.3861	57.4862	129.134	311.887	2.25151	18.3009
63_22.08.2019_Baseline	63	22.08.2019	Baseline	0	1931.59	424.986	0.780067	0.0806535	8.3308	8701.5	399.577	486.676	36.527	2.49499	435.388	14.3682	9.22778	0	63.2635	11967.1	2979.31	23.6489	0.064113	7.45323	1095.01	4.5721	5158.15	2.48414	1.06576	10100.9	367.929	67.6573	329.74	513.417	4.4291	24.7717
63_04.09.2019_Day14	63	04.09.2019	Day14	14	685.801	134.473	0.277086	0.377939	2.8568	781.597	118.347	93.1491	13.5086	1.10749	74.6661	2.77327	3.2197	5.15973	8.11371	1667.68	850.112	3.5651	0.101313	0.474092	23.4472	0.380274	952.626	0.730853	0.350401	4895.61	22.0483	13.2288	104.889	253.618	1.82747	5.18723
63_19.09.2019_Day28	63	19.09.2019	Day28	28	438.004	101.055	0.183296	0.379305	5.06406	172.739	15.4357	103.876	8.18647	0.686492	24.9777	1.55434	2.08645	24.285	1.46876	888.166	400.046	3.96316	0	0.304371	9.27411	0.645292	499.192	1.09808	0.185709	2199.65	1.52128	89.4968	34.2808	459.133	1.70503	2.23873
63_17.10.2019_Day56	63	17.10.2019	Day56	56	699.295	124.655	0.23389	0	2.59723	1168.38	15.5193	78.5069	12.5634	2.05863	62.7894	12.2361	1.97673	0	3.06931	2030.73	435.135	4.60144	0.13247	6.49318	410.408	1.25489	3836.93	2.16849	0.267069	6939.28	9.57711	0	88.8134	401.745	3.11188	7.18517
64_30.08.2019_Baseline	64	30.08.2019	Baseline	0	2021.08	407.512	0.800685	0.554775	3.03987	11929.9	49.9017	968.919	36.5314	0.867104	243.873	7.37815	4.82295	7.52059	16.0674	12378.3	1495.85	28.2998	0.0365526	0.722754	764.438	1.18393	1486.35	3.80738	3.38101	11555.1	485.682	234.171	212.612	171.05	1.8716	29.5865
64_06.09.2019_Day7	64	06.09.2019	Day7	7	640.605	149.625	0.108085	0.117377	5.17899	874.346	10.3067	87.8967	9.43155	0.504122	31.5386	0.914862	0.522059	6.1829	2.76466	1361.53	254.613	2.83469	0.0421666	0.226719	26.6235	0	295.908	2.22478	0.439898	4465.48	4.14879	25.0575	72.7772	416.661	2.15843	4.57161
64_13.09.2019_Day14	64	13.09.2019	Day14	14	792.041	179.241	0.328051	0.208414	0	558.403	67.2067	145.951	10.9605	0.545874	22.252	0.796335	0	0	2.45305	1361.16	235.16	2.71887	0.0834337	0.113097	9.23633	0	276.811	2.64836	0.254847	6070.91	4.9267	17.5874	170.628	384.887	1.87334	3.42205
64_27.09.2019_Day28	64	27.09.2019	Day28	28	629.233	186.443	0.137923	0.0878572	4.61476	983.138	26.3218	96.1834	11.3835	1.60926	22.2021	3.39777	1.11881	7.16488	2.14797	1611.67	214.467	1.66427	0	0.99112	111.272	0.162894	1285.86	6.52172	0.321092	7485.7	3.96488	3.66917	72.1277	503.768	3.60958	7.04692
64_25.10.2019_Day56	64	25.10.2019	Day56	56	1067.62	327.242	0.811042	0.147108	0	2509.5	21.8225	532.076	14.1149	4.70193	34.3781	4.31741	1.493	4.35154	2.31159	2456.32	358.235	9.79139	0.180372	0.903267	18.349	0.398881	1561.62	7.68337	0.843353	11103.2	7.9974	42.396	322.673	414.205	2.69328	8.66146
65_02.09.2019_Baseline	65	02.09.2019	Baseline	0	1883.61	547.755	0.316258	0.269437	4.32661	1219.78	18.4711	795.862	6.70506	0.716986	250.909	4.02362	1.11043	8.42163	0.934216	2190.15	882.156	9.09375	0.126404	0.744986	112.787	0.226794	1320.75	3.44699	0.492178	10283.3	18.2203	26.8875	287.815	428.813	5.06589	24.9679
65_09.09.2019_Day7	65	09.09.2019	Day7	7	1001.83	373.136	0.158194	0	7.19095	415.534	11.0321	121.522	4.27366	0.491339	76.2622	3.05263	0.195489	5.51768	0.836059	1442.54	637.394	2.88894	0.106289	0.53958	14.3447	0.470434	500.129	3.40029	0.21122	6241.06	7.08199	18.2338	58.2715	471.224	3.82025	10.1529
65_16.09.2019_Day14	65	16.09.2019	Day14	14	643.125	391.873	0.430418	0.300485	2.2528	73.4486	3.03345	112.69	4.25692	0	26.974	0.368108	0.159997	4.94614	1.00574	866.89	319.585	2.75763	0.101418	0.0833358	2.60373	0.265417	144.806	3.70068	0.284896	3828	10.4622	16.7627	176.174	569.806	4.95981	3.0117
65_30.09.2019_Day28	65	30.09.2019	Day28	28	497.031	204.416	0.0829199	0	3.65612	60.5684	2.24054	81.8964	4.20348	0.234217	23.8235	0.563641	0.411383	29.5441	0.729277	1086.56	241.838	1.4617	0.307874	0	2.36986	0.611398	180.803	3.13781	0.15717	4281.02	0.978482	20.7742	18.446	608.164	3.98809	2.29775
65_28.10.2019_Day56	65	28.10.2019	Day56	56	620.031	295.457	0.180924	0.0294328	4.13595	105.842	3.47227	99.633	4.65738	0.110514	21.6185	0.561254	0.350763	0	0.776308	1222.99	155.146	2.57966	0.54912	0.0465723	2.04245	0.549634	181.112	3.33632	0.16438	6635.15	1.84509	29.5383	25.655	675.931	3.52707	2.54062
66_13.09.2019_Baseline	66	13.09.2019	Baseline	0	1360.71	366.052	0.561059	10.2864	3.74404	162.001	57.223	978.308	10.1809	0	158.959	0.363546	1.43506	13.9492	2.04544	1440.63	578.361	94.1172	0.0513862	0.211864	10.5438	0	124.201	1.984	0.641159	10793.6	83.5026	54.1615	237.442	422.538	3.4304	2.61497
66_20.09.2019_Day7	66	20.09.2019	Day7	7	1157.2	289.259	0.125912	0	6.23883	635.701	27.6521	222.603	10.9109	0.478403	78.9341	0.945635	2.31529	7.16488	2.82291	1743.4	768.912	24.0957	0.0576599	0.376142	140.261	1.01668	143.172	2.87782	0.178787	8629.55	40.2716	0	57.7623	624.777	5.20767	3.84903
66_27.09.2019_Day14	66	27.09.2019	Day14	14	643.506	191.917	0.338891	0.573604	3.96883	394.901	13.1692	161.879	10.188	0	37.4777	0.76577	1.44195	28.8484	1.32112	823.611	405.805	14.9191	0.0260348	0	114.13	1.10946	131.567	2.58617	0.29013	4371.31	12.4736	70.2444	20.0603	413.572	3.23375	1.83158
66_11.10.2019_Day28	66	11.10.2019	Day28	28	776.961	246.526	0.136624	0.229064	3.74719	430.478	13.885	149.921	12.7488	0.847327	61.7037	1.57322	2.474	31.0866	1.33089	1740.85	981.432	14.0496	0	0.892958	147.307	0.699341	353.014	2.46199	0.241853	9537.51	19.8834	8.85074	55.0233	584.714	5.5199	4.21941
66_08.11.2019_Day56	66	08.11.2019	Day56	56	489.214	157.201	0.108104	0.029497	5.09122	68.3916	7.2928	72.8515	7.31847	0.227686	33.152	0.684882	1.08982	0	0.394328	754.276	363.858	6.08405	0.0228124	0.503077	43.5148	0.277056	224.353	1.93749	0.184202	3227.5	6.62891	10.128	17.3693	277.229	3.21241	2.41927
67_18.09.2019_Baseline	67	18.09.2019	Baseline	0	663.709	209.489	0.440326	0.476181	17.7376	1032.84	3.787	262.378	20.5384	0.208291	153.988	1.97336	2.96955	12.1911	1.80599	1248.9	402.381	9.23761	0.655541	0.0897578	57.4076	0.821344	470.221	2.63332	0.29408	8302.53	12.1053	42.0338	25.416	197.896	3.13896	3.74283
67_25.09.2019_Day7	67	25.09.2019	Day7	7	123.578	156.713	0.0107683	0	6.81017	4.22134	0.334846	0	7.93697	0.188818	21.1013	0.204859	0	1.92395	1.04799	241.793	71.5875	1.49981	0	0.00185477	4.4044	0.285782	66.5003	3.02762	0.0254741	368.746	0	1.86031	0.449781	440.337	5.13044	0.176883
67_02.10.2019_Day14	67	02.10.2019	Day14	14	196.138	131.93	0.0263986	0.432792	1.3133	0	8.62498	7.03632	8.31115	0	11.981	0.0856286	0	9.06395	1.10012	153.754	55.6548	0.850145	0.0977524	0	3.09717	0.0826436	63.642	2.27544	0.0775439	207.774	0.320679	5.94562	12.4644	407.138	3.01683	0.181288
67_16.10.2019_Day28	67	16.10.2019	Day28	28	272.808	95.3404	0.132518	0.352609	2.33745	17.1624	1.76032	47.4412	10.203	0	10.8197	0.404629	0.275189	7.48698	1.68611	325.387	49.6437	1.02723	0	0.121981	14.0318	0.635745	125.65	2.97333	0.31016	419.856	1.40663	33.2322	6.41824	32.6723	0.988833	0.184732
67_13.11.2019_Day56	67	13.11.2019	Day56	56	409.357	206.209	0.189495	0.511426	6.25082	17.9347	2.1417	53.4675	12.8439	0	16.0432	0.197257	0	7.59625	1.59311	587.37	87.2395	1.45031	0.0941595	0	8.25998	1.2365	96.1852	5.35671	0.254875	1628.34	1.11732	17.3162	42.991	443.529	3.88472	0.336481
68_02.10.2019_Baseline	68	02.10.2019	Baseline	0	1404.73	516.815	0.617968	0.549351	0	2089.64	47.831	625.569	20.0224	0.282981	90.8628	3.09896	2.09779	6.10565	2.31816	13832	1010.66	43.5975	0	2.34462	117.628	0.207841	1280.7	8.0606	1.04706	10715.1	84.3925	74.4099	1020.53	406.325	6.09323	20.8252
68_09.10.2019_Day7	68	09.10.2019	Day7	7	533.642	234.736	0.27541	0.808032	24.7926	108.487	4.2641	172.718	6.78184	0	29.0309	0.434167	1.15205	27.9223	2.03124	1588.59	336.563	6.10436	0.380783	0.351897	8.32656	1.67755	137.214	3.19105	0.260513	4149.74	8.26307	9.48386	33.258	528.681	4.03569	2.62826
68_16.10.2019_Day14	68	16.10.2019	Day14	14	490.349	163.977	0.238353	0.0992961	0	30.7879	1.87253	125.477	1.88902	0.28552	28.2223	0.251191	0.362169	0	1.16093	987.635	161.129	2.1996	0	0.246364	5.09014	0.256859	98.6665	3.35592	0.30617	1795.5	4.27274	36.7864	43.53	375.059	2.23907	1.26337
68_31.10.2019_Day28	68	31.10.2019	Day28	28	364.15	209.653	0.0827347	0.0514607	5.37528	23.3017	0.535694	45.6691	4.22645	0.214612	16.6392	0.272255	0.807687	0	1.6055	677.103	113.36	1.83105	0.0480204	0.0529008	6.31636	0	83.4875	5.40821	0.0778076	1745.1	2.45095	0	5.77092	658.116	4.30835	0.610308
68_27.11.2019_Day56	68	27.11.2019	Day56	56	349.313	215.704	0.122403	0	0	5.12037	0.0923924	56.3769	3.76794	0.326961	10.317	2.85184	0.15187	0	1.07629	670.76	94.2605	0.7142	0	0	1.69024	0.468952	70.7045	5.3255	0.115036	1134.21	1.99041	17.157	14.1272	662.631	3.93803	0
69_16.10.2019_Day14	69	16.10.2019	Day14	14	502.792	228.557	0.197582	0.254401	0	16.8229	2.89865	60.2898	7.25894	0.194295	13.9884	0.254209	0.384729	0	0.882264	555.267	298.805	1.82234	0.0907688	0.0616808	1.6495	0	104.375	1.97116	0.247352	3044.32	1.46441	22.9798	96.6437	541.842	2.55826	1.11784
69_31.10.2019_Day28	69	31.10.2019	Day28	28	270.249	144.098	0.0330823	0.0585123	4.41631	7.18041	1.04721	14.5252	6.53795	0.26008	13.7168	0.26024	0.260011	8.43271	0.817174	340.365	129.807	0.978663	0	0.0618346	1.52362	0	93.2717	1.93307	0.124721	716.881	0.540012	1.80135	8.57732	348.164	2.06944	0.250754
69_27.11.2019_Day56	69	27.11.2019	Day56	56	334.609	174.792	0.117583	0	3.59804	14.9004	1.17148	30.2601	9.37583	0	25.0694	0.315713	0.478518	1.23839	1.10012	593.165	123.633	1.31075	0.0835036	0.102067	2.45763	0.140535	93.0601	2.99456	0.158967	1441.8	0.714393	5.61547	12.8263	430.815	2.6968	0.840275
70_17.10.2019_Day7	70	17.10.2019	Day7	7	750.91	87.5209	0.30303	0.14634	3.08403	10507.6	27.2503	134.278	9.71392	1.42386	106.179	3.76397	4.53491	4.35154	116.181	968.653	116.205	5.57787	0.173142	1.11531	283.68	0.428107	2043.55	0.558945	0.505954	5156.65	25.8929	24.686	85.8709	0	0.381849	20.6855
70_25.10.2019_Day14	70	25.10.2019	Day14	14	647.869	75.0008	0.209675	0.200037	4.62331	6677.36	33.9362	120.4	6.61045	3.14033	33.5834	7.56059	4.16577	2.18431	79.5713	499.906	174.796	2.53764	0.0655998	1.56535	68.8007	0	2857.81	1.41546	0.301442	4968.08	12.8274	20.7186	112.073	33.0235	0.853833	18.4493
1-1_29.05.2019_Day7	2024-01-01	29.05.2019	Day7	7	61.8405	37.2006	0.0362547	0.51109	3.5062	6.87426	0.410379	8.81385	9.22611	0	53.7973	0.433722	0.130141	3.50202	0.610682	88.1776	37.1802	0.412862	0.0612488	0	3.3128	0.265808	85.4423	0.598217	0.119208	96.0267	0	0	0.460614	0	0.368682	0.636183
1-1_05.06.2019_Day14	2024-01-01	05.06.2019	Day14	14	470.861	146.646	0.214332	0	0	11.8344	1.11076	85.0077	12.3127	0.144358	70.4869	2.29581	0	0	1.09509	458.221	164.814	0.317741	0	0.217067	18.0324	0.543509	695.564	1.92573	0.392224	887.166	1.61219	51.3172	12.0433	412.78	2.13553	0.717875
1-1_19.06.2019_Day28	2024-01-01	19.06.2019	Day28	28	0	0	0	0.223175	3.88477	11.718	0.63057	0	12.2337	0.0997273	67.0743	0.935273	0.137756	37.7866	1.46556	0	173.433	7.39695	0.112138	0.09345	4.69544	0.666507	265.388	1.28401	0	0	0	0	0	122.763	3.65346	0.665702
1-1_17.07.2019_Day56	2024-01-01	17.07.2019	Day56	56	392.392	177.54	0.167921	0.431642	2.78601	16.9226	0.337541	71.1569	11.5706	0	60.7257	0.287866	0.347697	12.5517	1.09821	415.377	126.022	0	0.0576332	0.0556954	6.52355	0.89565	132.021	1.72896	0.31218	973.466	1.70243	42.4901	15.3808	419.654	1.9602	0.438147
50-1_09.10.2019_Day7	50-1	09.10.2019	Day7	7	481.963	82.1084	0.139036	0.666736	0	1255.7	2.53648	48.5297	9.73458	1.95139	22.5631	1.40675	1.52912	6.74047	0.613151	321.352	110.737	3.22004	0	0.379655	14.8434	1.07529	239.61	3.42319	0.313934	2684.8	3.60887	21.6984	59.3842	0	0.394912	5.0872
50-1_16.10.2019_Day14	50-1	16.10.2019	Day14	14	755.344	281.018	0.138975	0.0439299	5.18847	1160	2.43119	142.999	11.559	2.1277	46.5103	1.7308	1.94804	7.72537	1.12412	1655.48	383.847	3.70243	0.0901917	0.518376	15.0758	1.17547	564.423	3.60571	0.385902	9397.74	4.89924	29.5299	43.5424	458.923	2.2605	5.03088
50-1_31.10.2019_Day28	50-1	31.10.2019	Day28	28	1119.61	301.921	0.360855	0.47132	3.43806	764.912	1.59168	186.838	11.8596	1.24372	42.024	0.896554	1.42812	2.49106	1.19786	1753.67	385.179	4.19524	0.0442898	0.131537	12.1355	0.989848	400.711	3.31991	0.497889	10731.7	29.2332	51.3735	274.164	345.297	2.82631	4.17623
51-1_10.06.2019_Day28	51-1	10.06.2019	Day28	28	307.003	43.3188	0.0976599	0.212734	2.81283	824.127	4.37224	60.6614	10.8116	3.69481	39.3014	1.82571	0.325875	5.81227	4.39459	371.782	98.5038	0.331906	0.0613758	0.654117	10.2005	0.376353	559.971	1.33981	0.121157	1346.73	0.995061	25.5786	9.75066	0	0.219497	4.31956
ControlDonor1	ControlDonor1				142.258	1028.87	0.0537131	0.361259	0.420888	1.76345	0.191563	60.2096	8.91132	0	603.196	0	0	8.07239	0.472	312.984	370.186	3.31068	0.153703	0	0.421032	2.85355	2.8036	0.548098	0.0155806	114.407	0	0	1.04424	49.2823	4.84118	0.227909
ControlDonor2	ControlDonor2				243.004	640.282	0.073357	1.00559	30.571	31.8842	0.607013	155.52	7.03923	0.653221	626.081	0.444055	0.717376	19.4142	0.832437	431.562	160.515	4.1744	0.214492	0.270565	0.797816	8.05645	4.39398	0.749232	0.398229	49.2815	1.82825	26.1428	7.15721	54.7757	5.2257	1.03712
ControlDonor3	ControlDonor3				223.332	802.941	0.0408982	0.793179	22.673	11.2451	0.321158	116.559	8.31771	0.347603	563.612	0.0702435	0.0866085	7.77656	1.55377	292.66	98.068	3.58642	0.0470699	0.010971	2.33203	8.30074	5.40776	0.51983	0.0787384	86.6676	0.680981	21.2335	1.04424	25.6585	4.56038	0.878821
ControlDonor4	ControlDonor4				155.613	866.779	0.0507163	0.440158	17.6545	9.20714	0.23921	127.738	7.44646	0	1107.22	0.012717	0	7.32404	0.368538	318.702	194.044	3.52686	0.0835036	0	0.928334	8.19938	7.0322	0.480531	0.0430258	90.8814	0.604617	29.6511	5.09554	79.8016	5.78444	0.840092
ControlDonor5	ControlDonor5				84.1313	519.369	0.0543104	0.125578	31.0923	27.4385	0.358727	113.28	7.29553	0.264353	1009.53	0.0838306	0.217177	14.1678	1.10761	313.944	220.702	4.42472	0.0576332	0.0728441	2.64299	2.19979	6.39355	0.504385	0	167.591	0	4.07698	0	29.308	4.53183	0.91674
1.47996_11.11.19	1.47996	11.11.19			109.385	162.302	0.0118951	0.000989	6.61899	1.41435	0.025844	1.03478	7.28471	0.149386	5.66905	0.156467	0	11.5449	1.29903	104.254	39.4487	1.70233	0.0480379	0	1.56018	1.01667	53.4298	5.01771	0.0363152	78.8399	0	0	0	391.124	2.25153	0.114122
1.49225_10.16.19	1.49225	10.16.19			46.5758	114.94	0.0286254	0.223125	0	0	0.0529937	0	7.62243	0.0156846	7.07247	0.158531	0	3.12674	1.05459	98.4816	31.5636	0.906366	0.129993	0.0367458	2.50967	1.17947	50.5558	6.46034	0.050819	70.4623	0.292723	5.62971	4.65476	363.373	1.89501	0.37703
1.49376_10.2.19	1.49376	10.2.19			166.37	168.836	0.0212208	0.422835	2.81283	2.31699	0.120876	0	8.3979	0	5.30226	0.150887	0.173662	6.80267	0.929226	100.727	49.7941	1.0631	0.0859414	0.0642681	2.3165	1.77067	36.9674	4.2323	0.0726631	76.0372	0	6.34044	0	527.913	2.33915	0.178752
1.50029_10.21.19	1.50029	10.21.19			0	113.459	0	0.073159	7.18675	0	0.155935	0	6.0484	0.109398	3.62796	0.127683	0.104127	0	1.32457	156.676	16.3974	0.755965	0.0480737	0	3.0475	1.30782	64.7495	3.13782	0.00739176	165.37	0	0	0	484.155	1.52437	0.139335
1.5016_9.25.19	1.5016	9.25.19			89.6446	124.928	0	0	5.95277	0.398736	0.146127	0	7.4986	0.0768849	9.17358	0.327381	0	1.21961	1.27363	115.164	57.4401	1.70153	0	0.16609	1.50789	2.2619	110.57	6.21252	0.04715	91.6842	0	0	0	319.755	2.34422	0
1.5065_9.9.19	1.5065	9.9.19			148.611	276.086	0.0220969	0.277177	9.97381	1.1569	5.22273	2.51397	9.82629	0	5.07428	0.199537	0	8.49497	0.872569	98.6821	36.9417	0.627032	0.0588727	0.124852	1.16131	1.18902	35.2587	4.97645	0.0870032	108.033	0.307429	12.0037	3.40816	513.289	2.25938	0.282962
1.50986_11.7.19	1.50986	11.7.19			115.216	216.992	0.0275873	0.0734628	2.86704	0	3.39839	0	8.38454	0.506909	9.18753	2.39186	1.20977	6.35674	1.55379	211.161	33.6809	0.805829	0.146764	0.247456	73.1347	1.56562	739.702	6.18146	0.0868511	79.4675	0.155303	7.71733	1.48398	272.044	2.10566	2.73455
1.5111_11.4.19	1.5111	11.4.19			51.8067	157.831	0.0198546	0	0	0	0.0805979	11.1091	8.84513	0.102909	2.56835	3.3239	0	0	1.15151	125.806	29.9301	0	0	0.0842515	2.59659	1.36078	54.223	3.07776	0.0237911	85.8697	0.191698	4.97538	1.9242	271.712	0.826614	0.227909
1.51131_10.9.19	1.51131	10.9.19			243.357	165.258	0.0570218	0.0934667	5.58446	0	0.0379156	21.6663	10.4806	0	13.9484	0.0195523	0	7.60694	1.58983	327.63	69.2001	0.932619	0.0871758	0	1.63986	1.77612	66.0833	5.19444	0.115524	439.539	0.133857	5.42516	17.1369	316.804	4.06659	0.342249
1.5143_11.4.2019	1.5143	11.4.2019			0	249.981	0	0.073159	6.60327	0	0.15839	0	9.12026	0.155026	7.13349	0.257811	0.249806	0	0.952986	218.798	55.3791	1.11081	0	0	2.00649	1.10487	60.885	6.11244	0.0435307	185.35	0	0	0	587.029	3.57374	0.0751003
1.55467_9.13.19	1.55467	9.13.19			131.235	144.099	0.0128155	0.200028	2.22885	0	0.183904	0	7.70442	0	2.45294	0.185869	0.259527	0	0.898513	104.855	27.9462	0.384127	0.0834543	0.079874	1.84694	0.837678	47.4295	4.77476	0.0317591	76.9364	0.564901	5.82262	1.21601	491.529	1.97348	0.318334
1.58377_9.4.19	1.58377	9.4.19			0	216.585	0.0165027	0	5.46053	0	0.168199	11.8348	9.05386	0.253346	11.4895	0.207356	0	4.58847	1.9261	110.641	48.932	1.72035	0.0288666	0	2.30908	0.778638	64.4284	10.202	0	74.4883	0	0	0	522.391	2.04455	0.114142
1.59623_9.25.19	1.59623	9.25.19			248.034	194.389	0.0635095	0.741337	0	2.07624	0.165782	20.7282	11.6727	0	7.47669	0.171724	0.224383	11.4253	1.36498	263.698	92.127	1.74281	0.0860693	0	3.45723	1.09086	99.7968	4.60476	0.175643	169.513	0.53102	24.8158	2.07243	204.855	3.27195	0.165322
1.59905_9.12.19	1.59905	9.12.19			102.189	93.3007	0.01608	0.409057	7.05021	0.350135	0.30447	0	6.81145	0	3.35198	0.126637	0.114348	3.13023	0.891995	128.927	49.3924	0	0.140792	0	2.82033	0.828119	55.8836	2.63117	0.020167	74.616	0.292723	10.4439	0.926011	394.762	1.5548	0.323889
1.60063_9.20.19	1.60063	9.20.19			0	141.571	0	0.140483	6.23144	0.674109	0.143671	0	9.69761	0.0775073	4.64425	0.132589	0.441422	0	0.997344	102.796	32.9583	0	0.0584447	0	0.9602	0.902044	47.9574	3.83096	0	63.4419	0	0	0	676.157	1.18363	0
1.62188_11.18.19	1.62188	11.18.19			100.705	157.647	0.0306378	0.572381	0	8.16427	0	10.5482	10.4755	0	9.759	0	0.137394	15.5811	1.32728	189.773	41.3492	3.50184	0.0788443	0.101307	1.54634	1.75212	35.6561	3.68928	0.0888778	148.793	0.463258	6.65617	4.57301	114.949	1.6288	0
1.63795_8.30.19	1.63795	8.30.19			0	173.306	0	0.0732642	5.07238	3.36165	0.0970605	0	11.3617	0.427254	11.1392	0.27705	0.265775	7.80022	0.987777	74.9402	35.2443	1.70188	0.0417408	0.11231	2.98225	1.67867	69.3199	4.04321	0.04715	78.3752	0	0	0	382.45	2.40929	0.113341
1.78549_9.24.19	1.78549	9.24.19			0	115.192	0.00188253	0	3.55603	0.536923	0.106833	0	6.9455	0.136599	5.02368	0.214606	0	0	1.08921	229.096	35.6258	0.923421	0	0.0276928	4.89305	0.435396	68.2738	4.18478	0.0146291	113.685	0	0	0	511.575	2.87116	0.10736
1.83689_9.11.19	1.83689	9.11.19			96.5855	190.949	0.0124603	0.296605	4.04007	0.118779	0.376509	8.11358	10.8998	0.369611	6.26537	0.171259	0	6.77058	1.48087	94.173	45.5908	1.31494	0	0.0528858	2.54311	0.699347	72.2012	6.21917	0.0579813	108.366	0	0	4.18694	365.939	4.22494	0.0305955
1.85117_11.8.19	1.85117	11.8.19			0	145.391	0	0.206638	4.71037	0	0.104414	0	5.18904	0.188694	4.32969	0.0840445	0	0	1.22905	41.0502	22.7442	0	0.0352524	0	1.3975	0.496853	41.3747	2.5851	0	34.2301	0	0	0	320.742	4.4385	0.0887866
